# Supplementary material for: 1-(1H-1,2,3-Benzotriazol-1-yl)-2-(4-meth­oxy­phen­yl)ethanone
Source: Acta Crystallogr Sect E Struct Rep Online. 2012 Oct 27;68(Pt 11):o3221. doi: 10.1107/S1600536812043759 (PMC3515306; doi:10.1107/S1600536812043759)
Supplement: Supplementary file 1 [file e-68-o3221-sup1.cif]

##############################################################################
#                                                                            #
# This CIF contains the data in a paper accepted for publication in          #
# Acta Crystallographica Section E. It conforms to the requirements of       #
# Notes for Authors for Acta Crystallographica Section E, and has been       #
# peer reviewed under the auspices of the IUCr Commission on Journals.       #
#                                                                            #
# Full details of the Crystallographic Information File format               #
# are given in the paper "The Crystallographic Information File (CIF):       #
# a New Standard Archive File for Crystallography" by S. R. Hall, F. H.      #
# Allen and I. D. Brown [Acta Cryst. (1991), A47, 655-685].                  #
#                                                                            #
# The current version of the core CIF dictionary is obtainable from          #
# ftp://ftp.iucr.org/pub/cif_core.dic.                                       #
#                                                                            #
# Software is freely available for graphical display of the structure(s)     #
# in this CIF. For information consult the CIF software page                 #
# http://www.iucr.org/resources/cif/software.                                #
#                                                                            #
# This file may be used for bona fide research purposes within the           #
# scientific community so long as proper attribution is given to the journal # 
# article from which it was obtained.                                        #
#                                                                            #
##############################################################################
data_I
_audit_creation_method     SHELXL-97
_chemical_name_systematic
;
1-(1<i>H</i>-1,2,3-Benzotriazol-1-yl)-2-(4-methoxyphenyl)ethanone
;
_chemical_name_common
;
;
_chemical_formula_moiety     'C15 H13 N3 O2'
_chemical_formula_sum     'C15 H13 N3 O2'
_chemical_formula_iupac     'C15 H13 N3 O2'
_chemical_formula_weight     267.28
_chemical_melting_point     ?
_symmetry_cell_setting     monoclinic
_symmetry_space_group_name_H-M     'P 21/c'
_symmetry_space_group_name_Hall     '-P 2ybc'
loop_
    _symmetry_equiv_pos_as_xyz
    'x, y, z'
    '-x, y+1/2, -z+1/2'
    '-x, -y, -z'
    'x, -y-1/2, z-1/2'
_cell_length_a     5.42090(10)
_cell_length_b     24.4894(5)
_cell_length_c     10.0555(2)
_cell_angle_alpha     90.00
_cell_angle_beta     98.552(2)
_cell_angle_gamma     90.00
_cell_volume     1320.07(4)
_cell_formula_units_Z     4
_cell_measurement_reflns_used     3661
_cell_measurement_theta_min     4.44
_cell_measurement_theta_max     76.00
_cell_measurement_temperature     296(2)
_exptl_crystal_description     'prismatic'
_exptl_crystal_colour     'colorless'
_exptl_crystal_size_max     0.34
_exptl_crystal_size_mid     0.17
_exptl_crystal_size_min     0.16
_exptl_crystal_density_diffrn     1.345
_exptl_crystal_density_meas     ?
_exptl_crystal_density_method     'not measured'
_exptl_crystal_F_000     560
_exptl_absorpt_coefficient_mu     0.753
_exptl_absorpt_correction_type     multi-scan
_exptl_absorpt_process_details     '(CrysAlis PRO; Agilent, 2012)'
_exptl_absorpt_correction_T_min     0.7839
_exptl_absorpt_correction_T_max     0.8891
_exptl_special_details     ?
_diffrn_ambient_temperature     296(2)
_diffrn_radiation_type     CuK\a
_diffrn_radiation_wavelength     1.54184
_diffrn_radiation_source     'SuperNova (Cu) X-ray Source'
_diffrn_radiation_monochromator     mirror
_diffrn_measurement_device_type
                               'Agilent SuperNova (Dual, Cu at zero, Atlas CCD)'
_diffrn_measurement_method     '\w scans'
_diffrn_detector_area_resol_mean     ?
_diffrn_reflns_number     6122
_diffrn_reflns_av_R_equivalents     0.0189
_diffrn_reflns_av_sigmaI/netI     0.0200
_diffrn_reflns_theta_min     4.80
_diffrn_reflns_theta_max     76.19
_diffrn_reflns_theta_full     66.50
_diffrn_measured_fraction_theta_max     0.979
_diffrn_measured_fraction_theta_full     0.991
_diffrn_reflns_limit_h_min     -6
_diffrn_reflns_limit_h_max     4
_diffrn_reflns_limit_k_min     -29
_diffrn_reflns_limit_k_max     30
_diffrn_reflns_limit_l_min     -12
_diffrn_reflns_limit_l_max     12
_diffrn_standards_number     0
_diffrn_standards_interval_count     .
_diffrn_standards_interval_time     .
_diffrn_standards_decay_%     ?
_refine_special_details
;
 Refinement of F^2^ against ALL reflections.  The weighted R-factor wR and
 goodness of fit S are based on F^2^, conventional R-factors R are based
 on F, with F set to zero for negative F^2^. The threshold expression of
 F^2^ > 2sigma(F^2^) is used only for calculating R-factors(gt) etc. and is
 not relevant to the choice of reflections for refinement.  R-factors based
 on F^2^ are statistically about twice as large as those based on F, and R-
 factors based on ALL data will be even larger.
;
_reflns_number_total     2707
_reflns_number_gt     2340
_reflns_threshold_expression     I>2\s(I)
_refine_ls_structure_factor_coef     Fsqd
_refine_ls_matrix_type     full
_refine_ls_R_factor_all     0.0447
_refine_ls_R_factor_gt     0.0391
_refine_ls_wR_factor_gt     0.1037
_refine_ls_wR_factor_ref     0.1090
_refine_ls_goodness_of_fit_ref     1.077
_refine_ls_restrained_S_all     1.077
_refine_ls_number_reflns     2707
_refine_ls_number_parameters     182
_refine_ls_number_restraints     0
_refine_ls_hydrogen_treatment     constr
_refine_ls_weighting_scheme     calc
_refine_ls_weighting_details
         'calc w=1/[\s^2^(Fo^2^)+(0.0527P)^2^+0.1534P] where P=(Fo^2^+2Fc^2^)/3'
_atom_sites_solution_hydrogens     geom
_atom_sites_solution_primary     direct
_atom_sites_solution_secondary     difmap
_refine_ls_shift/su_max     0.000
_refine_ls_shift/su_mean     0.000
_refine_diff_density_max     0.137
_refine_diff_density_min     -0.163
_refine_ls_extinction_method     none
_refine_ls_extinction_coef     ?
loop_
    _atom_type_symbol
    _atom_type_description
    _atom_type_scat_dispersion_real
    _atom_type_scat_dispersion_imag
    _atom_type_scat_source
    'C' 'C' 0.0033 0.0016
                         'International Tables Vol C Tables 4.2.6.8 and 6.1.1.4'
    'H' 'H' 0.0000 0.0000
                         'International Tables Vol C Tables 4.2.6.8 and 6.1.1.4'
    'N' 'N' 0.0061 0.0033
                         'International Tables Vol C Tables 4.2.6.8 and 6.1.1.4'
    'O' 'O' 0.0106 0.0060
                         'International Tables Vol C Tables 4.2.6.8 and 6.1.1.4'
_computing_data_collection     'CrysAlis PRO (Agilent, 2012)'
_computing_cell_refinement     'CrysAlis PRO (Agilent, 2012)'
_computing_data_reduction     'CrysAlis PRO (Agilent, 2012)'
_computing_structure_solution     'SHELXS97 (Sheldrick, 2008)'
_computing_structure_refinement     'SHELXL97 (Sheldrick, 2008)'
_computing_molecular_graphics     'PLATON (Spek, 2009)'
_computing_publication_material
;
WinGX (Farrugia, 1999) and X-SEED (Barbour, 2001)
;
loop_
    _atom_site_type_symbol
    _atom_site_label
    _atom_site_fract_x
    _atom_site_fract_y
    _atom_site_fract_z
    _atom_site_U_iso_or_equiv
    _atom_site_adp_type
    _atom_site_calc_flag
    _atom_site_refinement_flags
    _atom_site_occupancy
    _atom_site_symmetry_multiplicity
    _atom_site_disorder_assembly
    _atom_site_disorder_group
    O O1 0.2197(2) 0.47488(5) 0.37631(10) 0.0750(3) Uani d . 1 1 . .
    O O2 0.5718(2) 0.24790(4) 0.49538(12) 0.0737(3) Uani d . 1 1 . .
    N N1 0.17264(19) 0.52715(4) 0.19212(9) 0.0463(2) Uani d . 1 1 . .
    N N2 0.2345(2) 0.54066(5) 0.06808(11) 0.0581(3) Uani d . 1 1 . .
    N N3 0.1096(2) 0.58305(5) 0.02364(12) 0.0640(3) Uani d . 1 1 . .
    C C1 -0.0418(2) 0.59893(5) 0.11725(13) 0.0517(3) Uani d . 1 1 . .
    C C2 -0.2135(3) 0.64152(6) 0.11304(15) 0.0647(4) Uani d . 1 1 . .
    H H2 -0.2396 0.6657 0.0410 0.078 Uiso calc R 1 1 . .
    C C3 -0.3418(3) 0.64602(7) 0.21992(16) 0.0680(4) Uani d . 1 1 . .
    H H3 -0.4572 0.6741 0.2207 0.082 Uiso calc R 1 1 . .
    C C4 -0.3036(3) 0.60952(6) 0.32785(15) 0.0639(4) Uani d . 1 1 . .
    H H4 -0.3955 0.6139 0.3982 0.077 Uiso calc R 1 1 . .
    C C5 -0.1351(3) 0.56739(6) 0.33368(13) 0.0538(3) Uani d . 1 1 . .
    H H5 -0.1104 0.5431 0.4056 0.065 Uiso calc R 1 1 . .
    C C6 -0.0036(2) 0.56326(5) 0.22524(11) 0.0445(3) Uani d . 1 1 . .
    C C7 0.2792(2) 0.48237(5) 0.26753(12) 0.0482(3) Uani d . 1 1 . .
    C C8 0.4576(2) 0.44711(5) 0.20553(13) 0.0522(3) Uani d . 1 1 . .
    H H8A 0.6154 0.4661 0.2081 0.063 Uiso calc R 1 1 . .
    H H8B 0.3910 0.4401 0.1122 0.063 Uiso calc R 1 1 . .
    C C9 0.5001(2) 0.39358(5) 0.28009(12) 0.0463(3) Uani d . 1 1 . .
    C C10 0.7140(2) 0.38340(6) 0.36909(14) 0.0553(3) Uani d . 1 1 . .
    H H10 0.8398 0.4096 0.3802 0.066 Uiso calc R 1 1 . .
    C C11 0.7477(2) 0.33526(6) 0.44275(14) 0.0559(3) Uani d . 1 1 . .
    H H11 0.8941 0.3294 0.5020 0.067 Uiso calc R 1 1 . .
    C C12 0.5628(2) 0.29645(5) 0.42717(13) 0.0501(3) Uani d . 1 1 . .
    C C13 0.3460(2) 0.30573(6) 0.33780(14) 0.0548(3) Uani d . 1 1 . .
    H H13 0.2207 0.2795 0.3265 0.066 Uiso calc R 1 1 . .
    C C14 0.3161(2) 0.35371(5) 0.26571(13) 0.0515(3) Uani d . 1 1 . .
    H H14 0.1698 0.3595 0.2063 0.062 Uiso calc R 1 1 . .
    C C15 0.7849(3) 0.23650(8) 0.59061(19) 0.0839(5) Uani d . 1 1 . .
    H H15A 0.9308 0.2370 0.5469 0.126 Uiso calc R 1 1 . .
    H H15B 0.7676 0.2011 0.6293 0.126 Uiso calc R 1 1 . .
    H H15C 0.8010 0.2637 0.6602 0.126 Uiso calc R 1 1 . .
loop_
    _atom_site_aniso_label
    _atom_site_aniso_U_11
    _atom_site_aniso_U_22
    _atom_site_aniso_U_33
    _atom_site_aniso_U_12
    _atom_site_aniso_U_13
    _atom_site_aniso_U_23
    O1 0.1114(9) 0.0677(7) 0.0547(6) 0.0257(6) 0.0415(6) 0.0192(5)
    O2 0.0810(7) 0.0529(6) 0.0814(7) -0.0002(5) -0.0071(6) 0.0172(5)
    N1 0.0552(5) 0.0463(5) 0.0402(5) -0.0011(4) 0.0166(4) 0.0041(4)
    N2 0.0705(7) 0.0606(7) 0.0485(6) 0.0056(5) 0.0264(5) 0.0127(5)
    N3 0.0781(8) 0.0648(7) 0.0534(6) 0.0118(6) 0.0244(6) 0.0174(5)
    C1 0.0591(7) 0.0498(7) 0.0473(6) -0.0008(5) 0.0118(5) 0.0039(5)
    C2 0.0755(9) 0.0577(8) 0.0610(8) 0.0103(7) 0.0102(7) 0.0080(7)
    C3 0.0720(9) 0.0591(9) 0.0735(10) 0.0127(7) 0.0128(7) -0.0067(7)
    C4 0.0719(9) 0.0647(9) 0.0591(8) 0.0034(7) 0.0230(7) -0.0109(7)
    C5 0.0671(8) 0.0536(7) 0.0432(6) -0.0022(6) 0.0168(6) -0.0032(5)
    C6 0.0509(6) 0.0425(6) 0.0409(6) -0.0059(5) 0.0092(5) -0.0029(5)
    C7 0.0583(7) 0.0450(6) 0.0438(6) -0.0031(5) 0.0160(5) 0.0044(5)
    C8 0.0561(7) 0.0517(7) 0.0525(7) -0.0008(5) 0.0203(5) 0.0058(5)
    C9 0.0460(6) 0.0478(6) 0.0475(6) 0.0016(5) 0.0149(5) 0.0007(5)
    C10 0.0427(6) 0.0570(8) 0.0664(8) -0.0075(5) 0.0089(5) 0.0013(6)
    C11 0.0431(6) 0.0616(8) 0.0608(8) 0.0038(5) 0.0007(5) 0.0016(6)
    C12 0.0540(6) 0.0449(6) 0.0513(7) 0.0041(5) 0.0075(5) -0.0001(5)
    C13 0.0527(7) 0.0493(7) 0.0603(7) -0.0088(5) 0.0008(6) 0.0007(6)
    C14 0.0473(6) 0.0539(7) 0.0514(6) -0.0020(5) 0.0011(5) 0.0014(5)
    C15 0.0787(10) 0.0842(12) 0.0863(11) 0.0217(9) 0.0046(9) 0.0308(10)
_geom_special_details
;
 All esds (except the esd in the dihedral angle between two l.s. planes)
 are estimated using the full covariance matrix.  The cell esds are taken
 into account individually in the estimation of esds in distances, angles
 and torsion angles; correlations between esds in cell parameters are only
 used when they are defined by crystal symmetry.  An approximate (isotropic)
 treatment of cell esds is used for estimating esds involving l.s. planes.
;
loop_
    _geom_bond_atom_site_label_1
    _geom_bond_atom_site_label_2
    _geom_bond_site_symmetry_2
    _geom_bond_distance
    _geom_bond_publ_flag
    O1 C7 . 1.1997(14) ?
    O2 C12 . 1.3700(16) ?
    O2 C15 . 1.414(2) ?
    N1 C6 . 1.3785(16) ?
    N1 N2 . 1.3792(13) ?
    N1 C7 . 1.4075(16) ?
    N2 N3 . 1.2829(16) ?
    N3 C1 . 1.3928(17) ?
    C1 C6 . 1.3849(17) ?
    C1 C2 . 1.394(2) ?
    C2 C3 . 1.368(2) ?
    C2 H2 . 0.9300 ?
    C3 C4 . 1.398(2) ?
    C3 H3 . 0.9300 ?
    C4 C5 . 1.373(2) ?
    C4 H4 . 0.9300 ?
    C5 C6 . 1.3924(17) ?
    C5 H5 . 0.9300 ?
    C7 C8 . 1.4997(18) ?
    C8 C9 . 1.5106(17) ?
    C8 H8A . 0.9700 ?
    C8 H8B . 0.9700 ?
    C9 C10 . 1.3783(18) ?
    C9 C14 . 1.3879(17) ?
    C10 C11 . 1.3898(19) ?
    C10 H10 . 0.9300 ?
    C11 C12 . 1.3732(18) ?
    C11 H11 . 0.9300 ?
    C12 C13 . 1.3878(18) ?
    C13 C14 . 1.3775(18) ?
    C13 H13 . 0.9300 ?
    C14 H14 . 0.9300 ?
    C15 H15A . 0.9600 ?
    C15 H15B . 0.9600 ?
    C15 H15C . 0.9600 ?
loop_
    _geom_angle_atom_site_label_1
    _geom_angle_atom_site_label_2
    _geom_angle_atom_site_label_3
    _geom_angle_site_symmetry_1
    _geom_angle_site_symmetry_3
    _geom_angle
    _geom_angle_publ_flag
    C12 O2 C15 . . 118.34(13) ?
    C6 N1 N2 . . 109.58(10) ?
    C6 N1 C7 . . 127.83(10) ?
    N2 N1 C7 . . 122.59(10) ?
    N3 N2 N1 . . 108.80(10) ?
    N2 N3 C1 . . 108.91(10) ?
    C6 C1 N3 . . 108.63(11) ?
    C6 C1 C2 . . 121.12(12) ?
    N3 C1 C2 . . 130.24(12) ?
    C3 C2 C1 . . 116.83(13) ?
    C3 C2 H2 . . 121.6 ?
    C1 C2 H2 . . 121.6 ?
    C2 C3 C4 . . 121.63(14) ?
    C2 C3 H3 . . 119.2 ?
    C4 C3 H3 . . 119.2 ?
    C5 C4 C3 . . 122.31(13) ?
    C5 C4 H4 . . 118.8 ?
    C3 C4 H4 . . 118.8 ?
    C4 C5 C6 . . 115.84(13) ?
    C4 C5 H5 . . 122.1 ?
    C6 C5 H5 . . 122.1 ?
    N1 C6 C1 . . 104.08(10) ?
    N1 C6 C5 . . 133.61(12) ?
    C1 C6 C5 . . 122.28(12) ?
    O1 C7 N1 . . 117.76(11) ?
    O1 C7 C8 . . 124.65(12) ?
    N1 C7 C8 . . 117.59(10) ?
    C7 C8 C9 . . 110.69(10) ?
    C7 C8 H8A . . 109.5 ?
    C9 C8 H8A . . 109.5 ?
    C7 C8 H8B . . 109.5 ?
    C9 C8 H8B . . 109.5 ?
    H8A C8 H8B . . 108.1 ?
    C10 C9 C14 . . 117.56(12) ?
    C10 C9 C8 . . 122.04(11) ?
    C14 C9 C8 . . 120.32(11) ?
    C9 C10 C11 . . 122.05(12) ?
    C9 C10 H10 . . 119.0 ?
    C11 C10 H10 . . 119.0 ?
    C12 C11 C10 . . 119.37(12) ?
    C12 C11 H11 . . 120.3 ?
    C10 C11 H11 . . 120.3 ?
    O2 C12 C11 . . 124.94(12) ?
    O2 C12 C13 . . 115.46(12) ?
    C11 C12 C13 . . 119.60(12) ?
    C14 C13 C12 . . 120.17(12) ?
    C14 C13 H13 . . 119.9 ?
    C12 C13 H13 . . 119.9 ?
    C13 C14 C9 . . 121.25(12) ?
    C13 C14 H14 . . 119.4 ?
    C9 C14 H14 . . 119.4 ?
    O2 C15 H15A . . 109.5 ?
    O2 C15 H15B . . 109.5 ?
    H15A C15 H15B . . 109.5 ?
    O2 C15 H15C . . 109.5 ?
    H15A C15 H15C . . 109.5 ?
    H15B C15 H15C . . 109.5 ?
loop_
    _geom_torsion_atom_site_label_1
    _geom_torsion_atom_site_label_2
    _geom_torsion_atom_site_label_3
    _geom_torsion_atom_site_label_4
    _geom_torsion_site_symmetry_1
    _geom_torsion_site_symmetry_2
    _geom_torsion_site_symmetry_3
    _geom_torsion_site_symmetry_4
    _geom_torsion
    _geom_torsion_publ_flag
    C6 N1 N2 N3 . . . . 0.65(15) ?
    C7 N1 N2 N3 . . . . -179.84(12) ?
    N1 N2 N3 C1 . . . . -0.39(16) ?
    N2 N3 C1 C6 . . . . 0.00(16) ?
    N2 N3 C1 C2 . . . . -178.46(15) ?
    C6 C1 C2 C3 . . . . -0.3(2) ?
    N3 C1 C2 C3 . . . . 178.03(15) ?
    C1 C2 C3 C4 . . . . -0.3(2) ?
    C2 C3 C4 C5 . . . . 0.4(3) ?
    C3 C4 C5 C6 . . . . 0.1(2) ?
    N2 N1 C6 C1 . . . . -0.62(13) ?
    C7 N1 C6 C1 . . . . 179.91(12) ?
    N2 N1 C6 C5 . . . . 177.24(13) ?
    C7 N1 C6 C5 . . . . -2.2(2) ?
    N3 C1 C6 N1 . . . . 0.38(14) ?
    C2 C1 C6 N1 . . . . 179.01(13) ?
    N3 C1 C6 C5 . . . . -177.78(12) ?
    C2 C1 C6 C5 . . . . 0.8(2) ?
    C4 C5 C6 N1 . . . . -178.29(13) ?
    C4 C5 C6 C1 . . . . -0.75(19) ?
    C6 N1 C7 O1 . . . . -2.9(2) ?
    N2 N1 C7 O1 . . . . 177.64(13) ?
    C6 N1 C7 C8 . . . . 176.55(11) ?
    N2 N1 C7 C8 . . . . -2.87(17) ?
    O1 C7 C8 C9 . . . . 14.73(19) ?
    N1 C7 C8 C9 . . . . -164.72(11) ?
    C7 C8 C9 C10 . . . . -103.08(14) ?
    C7 C8 C9 C14 . . . . 73.62(15) ?
    C14 C9 C10 C11 . . . . -0.1(2) ?
    C8 C9 C10 C11 . . . . 176.70(12) ?
    C9 C10 C11 C12 . . . . -0.1(2) ?
    C15 O2 C12 C11 . . . . 0.8(2) ?
    C15 O2 C12 C13 . . . . -178.41(14) ?
    C10 C11 C12 O2 . . . . -178.87(13) ?
    C10 C11 C12 C13 . . . . 0.3(2) ?
    O2 C12 C13 C14 . . . . 178.92(12) ?
    C11 C12 C13 C14 . . . . -0.3(2) ?
    C12 C13 C14 C9 . . . . 0.1(2) ?
    C10 C9 C14 C13 . . . . 0.06(19) ?
    C8 C9 C14 C13 . . . . -176.78(12) ?
loop_
    _geom_hbond_atom_site_label_D
    _geom_hbond_atom_site_label_H
    _geom_hbond_atom_site_label_A
    _geom_hbond_site_symmetry_A
    _geom_hbond_distance_DH
    _geom_hbond_distance_HA
    _geom_hbond_distance_DA
    _geom_hbond_angle_DHA
    C5 H5 O1 3_566 0.93 2.40 3.1912(16) 143
_iucr_refine_instructions_details
;
TITL I in P2(1)/c
CELL 1.54184 5.4209 24.4894 10.0555 90.000 98.552 90.000
ZERR 4.0000 0.0001 0.0005 0.0002 0.000 0.002 0.000
LATT 1
SYMM -X, 0.5+Y, 0.5-Z
SFAC C H N O
UNIT 60 52 12 8
MERG 2
FMAP 2
GRID
PLAN 20
TEMP 23
SIZE 0.34 0.17 0.16
BOND $H
HTAB
CONF
ANIS
EQIV $1 -X, 1-Y, 1-Z
HTAB C5 O1_$1
L.S. 15
ACTA 133
WGHT 0.05270 0.15340 0.00000 0.00000 0.00000 0.33330
FVAR 15.46500
O1     4   0.21968   0.47488   0.37631  11.00000   0.11144   0.06766 =
       0.05471   0.01920   0.04152   0.02574
O2     4   0.57179   0.24790   0.49538  11.00000   0.08100   0.05287 =
       0.08143   0.01716  -0.00708  -0.00016
N1     3   0.17264   0.52715   0.19212  11.00000   0.05522   0.04627 =
       0.04019   0.00406   0.01661  -0.00106
N2     3   0.23452   0.54066   0.06808  11.00000   0.07054   0.06063 =
       0.04855   0.01272   0.02642   0.00556
N3     3   0.10957   0.58305   0.02364  11.00000   0.07812   0.06481 =
       0.05341   0.01744   0.02436   0.01178
C1     1  -0.04177   0.59893   0.11725  11.00000   0.05906   0.04985 =
       0.04725   0.00385   0.01176  -0.00082
C2     1  -0.21350   0.64151   0.11304  11.00000   0.07552   0.05766 =
       0.06097   0.00796   0.01018   0.01028
AFIX 43
H2     2  -0.23962   0.66571   0.04103  11.00000  -1.20000
AFIX 0
C3     1  -0.34175   0.64602   0.21991  11.00000   0.07196   0.05914 =
       0.07354  -0.00674   0.01279   0.01268
AFIX 43
H3     2  -0.45718   0.67407   0.22074  11.00000  -1.20000
AFIX 0
C4     1  -0.30357   0.60952   0.32785  11.00000   0.07188   0.06469 =
       0.05910  -0.01087   0.02301   0.00343
AFIX 43
H4     2  -0.39548   0.61391   0.39819  11.00000  -1.20000
AFIX 0
C5     1  -0.13511   0.56739   0.33368  11.00000   0.06712   0.05356 =
       0.04322  -0.00324   0.01682  -0.00220
AFIX 43
H5     2  -0.11042   0.54312   0.40558  11.00000  -1.20000
AFIX 0
C6     1  -0.00357   0.56326   0.22525  11.00000   0.05087   0.04255 =
       0.04087  -0.00290   0.00916  -0.00589
C7     1   0.27921   0.48237   0.26753  11.00000   0.05827   0.04496 =
       0.04382   0.00444   0.01599  -0.00309
C8     1   0.45765   0.44711   0.20553  11.00000   0.05609   0.05170 =
       0.05250   0.00576   0.02025  -0.00083
AFIX 23
H8A    2   0.61537   0.46607   0.20805  11.00000  -1.20000
H8B    2   0.39098   0.44009   0.11215  11.00000  -1.20000
AFIX 0
C9     1   0.50006   0.39358   0.28009  11.00000   0.04599   0.04783 =
       0.04745   0.00073   0.01493   0.00163
C10    1   0.71404   0.38340   0.36909  11.00000   0.04271   0.05705 =
       0.06639   0.00134   0.00892  -0.00746
AFIX 43
H10    2   0.83981   0.40955   0.38018  11.00000  -1.20000
AFIX 0
C11    1   0.74770   0.33526   0.44275  11.00000   0.04307   0.06159 =
       0.06082   0.00164   0.00068   0.00375
AFIX 43
H11    2   0.89406   0.32939   0.50204  11.00000  -1.20000
AFIX 0
C12    1   0.56282   0.29645   0.42717  11.00000   0.05396   0.04492 =
       0.05135  -0.00012   0.00748   0.00413
C13    1   0.34604   0.30573   0.33780  11.00000   0.05266   0.04926 =
       0.06030   0.00070   0.00076  -0.00881
AFIX 43
H13    2   0.22067   0.27948   0.32655  11.00000  -1.20000
AFIX 0
C14    1   0.31609   0.35371   0.26571  11.00000   0.04731   0.05387 =
       0.05139   0.00139   0.00114  -0.00202
AFIX 43
H14    2   0.16983   0.35949   0.20628  11.00000  -1.20000
AFIX 0
C15    1   0.78492   0.23650   0.59061  11.00000   0.07873   0.08418 =
       0.08634   0.03081   0.00455   0.02170
AFIX 137
H15A   2   0.93080   0.23699   0.54693  11.00000  -1.50000
H15B   2   0.76764   0.20113   0.62931  11.00000  -1.50000
H15C   2   0.80100   0.26366   0.66021  11.00000  -1.50000
HKLF 4
;
data_global
_journal_date_recd_electronic     2012-10-14
_journal_date_accepted     2012-10-22
_journal_name_full     'Acta Crystallographica, Section E'
_journal_year     2012
_journal_volume     68
_journal_issue     11
_journal_page_first     o3221
_journal_page_last     o3221
_journal_paper_category     QO
_journal_paper_doi     10.1107/S1600536812043759
_journal_coeditor_code     HB6975
loop_
    _publ_contact_author_name
    _publ_contact_author_address
    _publ_contact_author_email
    'Asiri, Abdullah M.'
;
Chemistry Department &
Center of Excellence for Advanced Materials Research (CEAMR)
Faculty of Science
King Abdulaziz University
PO Box 80203
Jeddah 21589,
Saudi Arabia
;
 aasiri2@kau.edu.sa
    'Shafiq, Muhammad'
;
Department of Chemistry
Government College University
Faisalabad 38040
Pakistan
;
 hafizshafique@hotmail.com
_publ_contact_author_fax     ?
_publ_contact_author_phone     '+92-3024487893'
_publ_section_title
;
1-(1<i>H</i>-1,2,3-Benzotriazol-1-yl)-2-(4-methoxyphenyl)ethanone
;
loop_
    _publ_author_name
    _publ_author_footnote
    _publ_author_address
    'Asiri, Abdullah M.' .
;
Chemistry Department
Faculty of Science, King Abdulaziz University PO Box 80203 , Jeddah 21589,
Saudi Arabia
Center of Excellence for Advanced Materials Research (CEAMR)
Faculty of Science,
King Abdulaziz University PO Box 80203, Jeddah 21589,
Saudi Arabia
;
    'Abo-Dya, Nader E.' .
;
Department of Pharmaceutical Organic Chemistry
Faculty of Pharmacy
Zagazig University
Zagazig, 44519
Egypt
;
    'Arshad, Muhammad Nadeem' .
;
Center of Excellence for Advanced Materials Research (CEAMR)
Faculty of Science,
King Abdulaziz University PO Box 80203, Jeddah 21589,
Saudi Arabia
;
    'Alamry, Khalid A.' .
;
Chemistry Department
Faculty of Science, King Abdulaziz University PO Box 80203 , Jeddah 21589,
Saudi Arabia
Center of Excellence for Advanced Materials Research (CEAMR)
Faculty of Science,
King Abdulaziz University PO Box 80203, Jeddah 21589,
Saudi Arabia
;
    'Shafiq, Muhammad' .
;
Department of Chemistry
Government College University
Faisalabad 38040
Pakistan
;
