# Supplementary material for: 1-(1H-1,2,3-Benzotriazol-1-yl)-2-(4-meth­oxy­phen­yl)ethanone
Source: Acta Crystallogr Sect E Struct Rep Online. 2012 Oct 27;68(Pt 11):o3221. doi: 10.1107/S1600536812043759 (PMC3515306; doi:10.1107/S1600536812043759)
Supplement: Supplementary file 2 [file e-68-o3221-Isup2.hkl]

# 
# h,k,l, Fc-squared, Fo-squared, sigma(Fo-squared) and status flag 
# 
data_I
_shelx_title ' exp_26 in P2(1)/c' 
_shelx_refln_list_code          4 
_shelx_F_calc_maximum       68.09 
_exptl_crystal_F_000       560.00 
_reflns_d_resolution_high  0.7939 
 
loop_ 
 _symmetry_equiv_pos_as_xyz 
 'x, y, z' 
 '-x, y+1/2, -z+1/2' 
 '-x, -y, -z' 
 'x, -y-1/2, z-1/2' 
 
_cell_length_a     5.4209 
_cell_length_b    24.4894 
_cell_length_c    10.0555 
_cell_angle_alpha  90.000 
_cell_angle_beta   98.552 
_cell_angle_gamma  90.000 
 
_shelx_F_squared_multiplier     1.000 
 
loop_ 
 _refln_index_h 
 _refln_index_k 
 _refln_index_l 
 _refln_F_squared_calc 
 _refln_F_squared_meas 
 _refln_F_squared_sigma 
 _refln_observed_status 
   1   0   0      740.96      654.82      3.43 o 
   3   0   0       51.98       40.79      2.01 o 
   4   0   0      367.22      360.53      6.98 o 
   5   0   0       11.03       11.45      0.69 o 
   6   0   0        7.27        7.51      1.02 o 
   1   1   0        2.90        2.68      0.87 o 
   2   1   0      194.21      185.28      1.26 o 
   3   1   0       12.57       11.17      1.00 o 
   4   1   0      343.63      334.07      6.65 o 
   5   1   0      141.07      150.07      1.83 o 
   6   1   0        7.64        8.00      0.74 o 
   2   2   0      251.73      241.76      1.56 o 
   3   2   0      166.14      175.70      3.29 o 
   4   2   0       70.77       71.85      1.88 o 
   5   2   0        5.93        5.24      0.36 o 
   6   2   0        9.63       11.91      0.80 o 
   2   3   0      598.52      581.23      3.04 o 
   3   3   0      304.18      322.30      5.74 o 
   4   3   0       78.11       72.71      1.34 o 
   5   3   0       55.07       55.12      1.17 o 
   6   3   0        0.28        0.67      0.35 o 
   0   4   0      234.04      194.74      2.15 o 
   1   4   0       40.45       43.19      1.26 o 
   2   4   0       16.81       18.83      0.57 o 
   3   4   0      711.52      710.19      7.07 o 
   4   4   0        7.48        7.21      0.40 o 
   5   4   0      190.97      193.69      2.27 o 
   6   4   0       15.20       11.92      1.12 o 
   2   5   0      183.22      184.48      2.38 o 
   3   5   0        5.94        7.97      0.78 o 
   4   5   0       16.03       15.93      0.59 o 
   5   5   0       38.50       37.74      1.12 o 
   6   5   0       17.79       16.96      1.34 o 
   0   6   0     1080.34     1017.39      6.11 o 
   1   6   0      455.11      461.96      2.62 o 
   2   6   0     4635.98     4180.99     15.83 o 
   3   6   0      141.20      140.66      2.60 o 
   4   6   0        5.75        3.39      0.28 o 
   5   6   0        0.03       -0.09      0.17 o 
   6   6   0        1.42        2.04      0.58 o 
   1   7   0      496.11      488.18      3.56 o 
   2   7   0      379.27      375.27      3.70 o 
   3   7   0       66.52       72.80      2.51 o 
   4   7   0        2.40        2.74      0.28 o 
   5   7   0        3.93        3.34      0.37 o 
   6   7   0       19.10       21.41      1.51 o 
   0   8   0      390.00      399.07      4.94 o 
   1   8   0      881.32      840.06      5.41 o 
   2   8   0     1051.80     1075.20      6.61 o 
   3   8   0        5.26        7.93      0.67 o 
   4   8   0       54.41       51.73      1.31 o 
   5   8   0       16.64       16.89      0.75 o 
   6   8   0        0.13        0.60      0.39 o 
   1   9   0       88.19       95.26      2.26 o 
   2   9   0        6.21       29.47     22.34 o 
   3   9   0       51.86       60.31      1.86 o 
   4   9   0       40.54       42.86      1.37 o 
   5   9   0        1.69        1.36      0.30 o 
   6   9   0       15.76       14.11      1.19 o 
   0  10   0     1294.73     1181.65      9.73 o 
   1  10   0        0.00        0.13      0.32 o 
   2  10   0      271.08      312.02      3.89 o 
   3  10   0       62.87       54.83      1.83 o 
   4  10   0        3.45        4.75      0.47 o 
   5  10   0       61.92       66.66      1.65 o 
   6  10   0        0.45        1.34      0.44 o 
   1  11   0      125.39      112.82      3.97 o 
   2  11   0       47.44       50.86      1.64 o 
   3  11   0       31.17       30.29      1.40 o 
   4  11   0       33.81       31.21      1.16 o 
   5  11   0       24.37       23.87      1.17 o 
   6  11   0        9.90       10.59      0.96 o 
   0  12   0       53.49       54.73      2.38 o 
   1  12   0      309.37      353.29      4.25 o 
   2  12   0      126.81      129.68      2.74 o 
   3  12   0        0.84        1.82      0.38 o 
   4  12   0       15.40       12.88      0.92 o 
   5  12   0        0.49        0.80      0.24 o 
   6  12   0        2.75        1.87      0.41 o 
   1  13   0      394.59      426.22      4.92 o 
   2  13   0       10.84       10.61      0.83 o 
   3  13   0       88.61       99.09      3.02 o 
   4  13   0       99.72       91.53      2.36 o 
   5  13   0       26.25       21.97      0.89 o 
   6  13   0        0.14        0.13      0.21 o 
   0  14   0      623.86      640.70      8.97 o 
   1  14   0      215.21      249.46      5.84 o 
   2  14   0       16.78       14.05      0.98 o 
   3  14   0       87.19       79.45      2.10 o 
   4  14   0       67.28       62.50      1.92 o 
   5  14   0        1.27        0.89      0.29 o 
   6  14   0        0.32        0.04      0.15 o 
   1  15   0      576.03      581.06      9.33 o 
   2  15   0      145.67      144.25      3.22 o 
   3  15   0      204.30      198.39      4.14 o 
   4  15   0       18.64       22.62      1.14 o 
   5  15   0        4.73        5.70      0.52 o 
   0  16   0       60.84       51.66      2.81 o 
   1  16   0      163.31      163.74      5.22 o 
   2  16   0      337.58      336.06      4.39 o 
   3  16   0       44.54       53.10      2.21 o 
   4  16   0        4.54        7.49      0.65 o 
   5  16   0        0.40        0.01      0.21 o 
   1  17   0      242.45      228.85      6.33 o 
   2  17   0        0.27        0.79      0.22 o 
   3  17   0      304.19      279.51      4.09 o 
   4  17   0       14.12       13.06      1.08 o 
   5  17   0        0.57        0.00      0.17 o 
   0  18   0      360.97      368.52      8.05 o 
   1  18   0        1.25        1.55      0.44 o 
   2  18   0      126.92      119.24      3.36 o 
   3  18   0       16.14       13.18      1.19 o 
   4  18   0      133.68      128.13      3.14 o 
   5  18   0       22.53       20.13      0.75 o 
   1  19   0        0.01        0.76      0.26 o 
   2  19   0       22.23       25.46      2.22 o 
   3  19   0       34.71       37.88      2.55 o 
   4  19   0       79.60       72.83      2.21 o 
   5  19   0        6.41        4.95      0.34 o 
   0  20   0      184.76      190.66      4.17 o 
   1  20   0      402.12      403.00      6.02 o 
   2  20   0      219.60      214.48      3.99 o 
   3  20   0       30.27       30.58      1.73 o 
   4  20   0        0.09        0.37      0.36 o 
   5  20   0        0.11        0.88      0.22 o 
   1  21   0      142.25      140.72      3.74 o 
   2  21   0       19.42       21.55      1.25 o 
   3  21   0       13.40       13.37      1.14 o 
   4  21   0       34.86       33.42      1.34 o 
   0  22   0      442.43      436.55      7.36 o 
   1  22   0       25.39       27.01      1.34 o 
   2  22   0        0.53        0.29      0.28 o 
   3  22   0        0.18       -0.04      0.37 o 
   4  22   0        3.73        3.29      0.40 o 
   1  23   0      314.60      317.76      4.51 o 
   2  23   0       36.12       40.74      2.02 o 
   3  23   0        1.95        2.19      0.50 o 
   4  23   0        0.15        0.32      0.21 o 
   0  24   0      168.96      177.70      4.06 o 
   1  24   0       12.31       13.50      0.98 o 
   2  24   0        7.34        8.17      1.03 o 
   3  24   0       28.82       29.06      1.43 o 
   4  24   0        4.67        4.54      0.41 o 
   1  25   0       64.85       69.22      2.51 o 
   2  25   0       13.48       13.13      1.08 o 
   3  25   0        3.27        3.17      1.15 o 
   0  26   0       16.78       11.15      1.30 o 
   1  26   0        0.19        0.48      0.33 o 
   2  26   0       39.76       47.96      1.87 o 
   3  26   0        3.32        4.48      0.50 o 
   1  27   0       22.77       23.48      1.31 o 
   2  27   0       22.22       25.66      1.25 o 
   3  27   0        6.91        7.85      0.41 o 
   0  28   0        9.38        8.24      0.68 o 
   1  28   0        0.02        0.10      0.38 o 
   2  28   0        3.29        3.18      0.42 o 
   1  29   0        2.96        2.48      0.41 o 
   2  29   0        0.05        0.11      0.14 o 
   0  30   0        0.29        0.42      0.21 o 
   1  30   0       22.45       21.67      0.77 o 
  -6   1   1        1.21        8.44      4.81 o 
  -5   1   1       29.43       30.19      0.85 o 
  -4   1   1      152.29      153.67      3.33 o 
  -3   1   1      300.17      293.30      3.90 o 
  -2   1   1      334.22      313.25      2.37 o 
   0   1   1      146.19      130.77      1.43 o 
   1   1   1       51.85       49.69      1.58 o 
   2   1   1      181.95      198.25      1.55 o 
   3   1   1       17.67       14.50      1.15 o 
   4   1   1       63.13       70.40      1.82 o 
   5   1   1       16.22       15.74      0.63 o 
   6   1   1        1.89        1.77      0.38 o 
  -6   2   1        0.47        0.70      0.24 o 
  -5   2   1      342.11      353.21      2.86 o 
  -4   2   1       69.00       65.83      3.11 o 
  -3   2   1        1.10        1.36      0.33 o 
  -2   2   1      153.52      147.22      1.78 o 
   0   2   1        3.94        4.44      0.30 o 
   2   2   1      245.35      234.52      1.82 o 
   3   2   1      167.55      170.56      3.91 o 
   4   2   1       30.47       30.12      0.92 o 
   5   2   1        0.36        0.10      0.23 o 
   6   2   1        0.01        0.28      0.18 o 
  -6   3   1        8.62        6.46      0.49 o 
  -5   3   1       38.09       38.53      0.95 o 
  -4   3   1       35.00       32.95      2.21 o 
  -3   3   1      166.16      180.25      4.32 o 
  -2   3   1        8.13       10.41      0.36 o 
   0   3   1     1322.14     1079.53      5.15 o 
   2   3   1       76.30       70.75      2.15 o 
   3   3   1      426.96      458.60      6.41 o 
   4   3   1      135.47      128.87      1.90 o 
   5   3   1       95.23       95.36      2.04 o 
   6   3   1        0.61        1.05      0.30 o 
  -6   4   1       23.26       21.70      0.85 o 
  -5   4   1        0.71        0.51      0.20 o 
  -4   4   1        9.99        9.19      0.51 o 
  -3   4   1      371.96      394.34      8.12 o 
  -2   4   1     1124.15     1019.77      4.15 o 
  -1   4   1       17.74       18.05      0.59 o 
   2   4   1      254.11      235.17      3.54 o 
   3   4   1       53.92       66.75      1.75 o 
   4   4   1      128.28      128.64      2.21 o 
   5   4   1       57.90       57.74      1.58 o 
   6   4   1        0.35        0.61      0.20 o 
  -6   5   1        4.25        3.77      0.38 o 
  -5   5   1       17.15       19.27      0.69 o 
  -4   5   1      142.38      151.06      1.98 o 
  -3   5   1      198.11      200.00      4.88 o 
  -2   5   1      256.57      252.30      2.92 o 
   0   5   1     1324.00     1185.15      6.41 o 
   2   5   1      287.46      303.84      8.64 o 
   3   5   1       87.72       76.25      1.91 o 
   4   5   1       43.06       45.03      1.33 o 
   5   5   1        0.00       -0.15      0.26 o 
   6   5   1        4.57        5.04      0.54 o 
  -6   6   1        0.50        0.43      0.20 o 
  -5   6   1        6.11        6.14      0.40 o 
  -4   6   1        3.38        3.17      0.35 o 
  -3   6   1      109.93      113.82      3.73 o 
  -2   6   1      207.10      189.14      2.66 o 
  -1   6   1      802.53      743.69     13.96 o 
   0   6   1      587.00      518.45      4.60 o 
   2   6   1      867.01      834.79      5.87 o 
   3   6   1      849.83      875.67      9.97 o 
   4   6   1       22.08       19.23      1.06 o 
   5   6   1        2.44        1.45      0.44 o 
   6   6   1       38.12       34.73      1.84 o 
  -6   7   1        0.10       -0.06      0.17 o 
  -5   7   1        7.45        8.08      0.49 o 
  -4   7   1       30.18       28.90      0.89 o 
  -3   7   1       51.01       48.35      2.48 o 
  -2   7   1      679.95      710.09      5.05 o 
  -1   7   1       60.75       62.53      1.39 o 
   0   7   1      384.27      386.94      8.96 o 
   1   7   1      722.58      722.13      4.87 o 
   2   7   1      144.39      141.04      2.31 o 
   3   7   1        7.88       12.42      1.20 o 
   4   7   1       59.19       63.80      1.66 o 
   5   7   1        9.32        9.94      0.72 o 
   6   7   1       17.02       18.69      1.36 o 
  -6   8   1        4.37        4.70      0.53 o 
  -5   8   1        2.13        2.36      0.30 o 
  -4   8   1        0.02       -0.10      0.16 o 
  -3   8   1      265.20      299.89      6.22 o 
  -2   8   1       31.08       34.39      1.21 o 
  -1   8   1       57.52       56.43      1.32 o 
   0   8   1        0.51        0.75      0.19 o 
   1   8   1      191.70      207.35      2.85 o 
   2   8   1        5.86        3.07      0.49 o 
   3   8   1      240.73      265.66      5.63 o 
   4   8   1       20.69       23.05      1.01 o 
   5   8   1       28.48       29.96      0.98 o 
   6   8   1        8.96        8.08      0.90 o 
  -6   9   1        0.81        0.73      0.35 o 
  -5   9   1        4.86        4.43      0.47 o 
  -4   9   1       22.05       20.35      0.71 o 
  -3   9   1       17.87       19.28      1.64 o 
  -2   9   1      315.67      350.28      3.30 o 
  -1   9   1      222.44      234.92      3.92 o 
   0   9   1      132.44      125.18      2.07 o 
   1   9   1     1027.99     1005.02      6.75 o 
   2   9   1      121.29      160.86      3.93 o 
   3   9   1        1.32        1.56      0.53 o 
   4   9   1        0.06        0.11      0.21 o 
   5   9   1       31.51       34.98      1.20 o 
   6   9   1        8.53        7.80      0.86 o 
  -6  10   1        5.69        6.11      0.79 o 
  -5  10   1        0.03       -0.18      0.24 o 
  -4  10   1        4.74        3.69      0.38 o 
  -3  10   1      115.70      111.35      3.99 o 
  -2  10   1        0.49        3.84      0.47 o 
  -1  10   1      859.62      841.99      5.87 o 
   0  10   1      686.83      711.22      5.96 o 
   1  10   1      199.75      195.37      3.18 o 
   2  10   1       13.70       12.61      0.78 o 
   3  10   1      308.06      326.57      6.65 o 
   4  10   1      158.87      159.42      2.63 o 
   5  10   1       44.73       44.31      1.32 o 
   6  10   1        6.12        7.14      0.80 o 
  -6  11   1        4.50        4.92      0.68 o 
  -5  11   1       42.49       42.69      1.30 o 
  -4  11   1       17.54       16.09      0.74 o 
  -3  11   1        2.65        2.60      0.65 o 
  -2  11   1      234.39      228.71      4.89 o 
  -1  11   1      253.78      274.60      3.66 o 
   0  11   1      519.83      525.95      3.93 o 
   1  11   1      347.99      392.43      6.41 o 
   2  11   1      515.60      505.77     10.53 o 
   3  11   1       34.14       34.12      2.21 o 
   4  11   1       68.74       67.42      1.82 o 
   5  11   1        0.05        0.30      0.20 o 
   6  11   1        0.71        0.95      0.33 o 
  -6  12   1        6.79        5.06      0.67 o 
  -5  12   1       13.53       13.91      0.73 o 
  -4  12   1        2.51        1.42      0.37 o 
  -3  12   1       20.80       18.46      1.68 o 
  -2  12   1       18.93       17.95      1.48 o 
  -1  12   1      116.53      119.25      4.73 o 
   0  12   1      701.44      730.95      7.03 o 
   1  12   1      249.19      294.56      5.87 o 
   2  12   1        6.73       10.64      0.78 o 
   3  12   1      150.88      151.00      2.83 o 
   4  12   1       45.74       40.02      1.86 o 
   5  12   1        2.10        1.65      0.32 o 
   6  12   1        0.45        0.46      0.26 o 
  -6  13   1        6.95        8.13      0.76 o 
  -5  13   1        0.72        0.38      0.18 o 
  -4  13   1       24.81       25.93      1.08 o 
  -3  13   1        2.50        3.21      0.45 o 
  -2  13   1       75.49       75.83      3.11 o 
  -1  13   1      325.93      331.46      4.35 o 
   0  13   1      524.71      503.33      7.62 o 
   1  13   1       41.39       34.25      2.10 o 
   2  13   1      167.42      185.31      3.29 o 
   3  13   1       11.46       13.32      0.87 o 
   4  13   1      109.60      115.02      2.61 o 
   5  13   1       18.28       17.80      0.91 o 
   6  13   1       15.46       16.15      0.90 o 
  -6  14   1       13.35       13.01      0.84 o 
  -5  14   1        1.74        1.07      0.25 o 
  -4  14   1        1.42        1.30      0.34 o 
  -3  14   1       57.16       57.84      1.38 o 
  -2  14   1      114.72      116.73      4.01 o 
  -1  14   1      450.33      478.74     12.63 o 
   0  14   1        1.36        1.25      0.51 o 
   1  14   1       12.05       14.67      1.48 o 
   2  14   1      182.06      196.52      5.51 o 
   3  14   1        0.05        0.49      0.24 o 
   4  14   1      152.03      144.82      2.87 o 
   5  14   1        0.55        0.78      0.25 o 
  -5  15   1        0.33        0.16      0.19 o 
  -4  15   1      156.43      149.76      2.50 o 
  -3  15   1        3.49        2.52      0.29 o 
  -2  15   1      389.54      396.80      7.59 o 
  -1  15   1       45.12       53.29      2.61 o 
   0  15   1      128.73      136.46      4.38 o 
   1  15   1       60.35       68.13      3.27 o 
   2  15   1       48.54       43.67      2.70 o 
   3  15   1        1.46        0.75      0.45 o 
   4  15   1       22.61       20.61      1.08 o 
   5  15   1       11.20       10.32      0.92 o 
  -5  16   1        4.23        6.56      0.53 o 
  -4  16   1       35.86       30.38      1.97 o 
  -3  16   1      229.63      219.23      3.64 o 
  -2  16   1       15.28       14.33      0.90 o 
  -1  16   1        5.77        5.24      0.88 o 
   0  16   1        0.02       -0.14      0.35 o 
   1  16   1        0.11       -0.32      0.43 o 
   2  16   1      214.90      207.78      3.39 o 
   3  16   1      144.67      128.59      3.66 o 
   4  16   1       63.58       66.67      2.40 o 
   5  16   1        0.40        0.44      0.18 o 
  -5  17   1       39.83       38.46      1.21 o 
  -4  17   1        6.12        5.99      0.82 o 
  -3  17   1       77.80       63.50      1.99 o 
  -2  17   1        0.00        0.35      0.29 o 
  -1  17   1      929.07      897.89     11.51 o 
   0  17   1       26.64       30.83      2.28 o 
   1  17   1       50.62       51.20      3.03 o 
   2  17   1      180.64      180.96      3.28 o 
   3  17   1       94.37       94.27      2.88 o 
   4  17   1       14.00       13.96      1.09 o 
   5  17   1        0.06       -0.13      0.28 o 
  -5  18   1        0.67        2.01      0.29 o 
  -4  18   1        0.31        0.15      0.33 o 
  -3  18   1      119.02      113.28      2.66 o 
  -2  18   1      170.51      170.94      2.80 o 
  -1  18   1       39.57       36.53      1.45 o 
   0  18   1        0.58        0.81      0.38 o 
   1  18   1        5.85        5.99      0.75 o 
   2  18   1      194.83      190.72      4.32 o 
   3  18   1        0.81        0.24      0.61 o 
   4  18   1       18.95       16.73      1.22 o 
   5  18   1        5.71        4.83      0.36 o 
  -5  19   1        3.63        3.66      0.31 o 
  -4  19   1        4.96        2.41      0.44 o 
  -3  19   1       56.46       53.27      2.34 o 
  -2  19   1        0.61        0.34      0.37 o 
  -1  19   1       99.09      100.58      2.46 o 
   0  19   1       98.30      102.91      2.30 o 
   1  19   1      200.98      208.11      4.55 o 
   2  19   1       14.79       15.74      1.24 o 
   3  19   1        0.09       -0.15      0.45 o 
   4  19   1        5.69        3.23      0.38 o 
   5  19   1        0.87        0.46      0.23 o 
  -5  20   1       16.83       18.14      1.24 o 
  -4  20   1       24.38       28.49      1.36 o 
  -3  20   1       22.17       22.31      1.49 o 
  -2  20   1        9.61       10.80      1.28 o 
  -1  20   1      365.54      345.86      7.91 o 
   0  20   1       15.68       15.84      0.87 o 
   1  20   1        0.41        0.52      0.52 o 
   2  20   1       11.44       11.76      1.11 o 
   3  20   1       43.88       44.13      2.04 o 
   4  20   1        5.67        3.67      0.40 o 
  -4  21   1       70.75       81.06      2.12 o 
  -3  21   1        0.02        0.12      0.64 o 
  -2  21   1      179.97      179.32      4.52 o 
  -1  21   1        0.02        0.79      0.68 o 
   0  21   1      301.09      314.53      4.57 o 
   1  21   1        5.44        5.67      1.18 o 
   2  21   1        0.40       -0.21      0.36 o 
   3  21   1       17.98       16.82      1.24 o 
   4  21   1        3.47        3.45      0.37 o 
  -4  22   1        1.96        3.02      0.40 o 
  -3  22   1       63.73       55.38      2.22 o 
  -2  22   1       55.77       57.50      3.05 o 
  -1  22   1       96.22       99.27      3.22 o 
   0  22   1       29.62       29.04      1.20 o 
   1  22   1       88.27       91.74      3.05 o 
   2  22   1       20.25       18.68      1.14 o 
   3  22   1        0.44        0.82      0.33 o 
   4  22   1        1.85        1.09      0.23 o 
  -4  23   1        0.33        0.35      0.33 o 
  -3  23   1        7.15        7.73      0.83 o 
  -2  23   1        1.39        1.38      0.48 o 
  -1  23   1        9.55        6.99      1.25 o 
   0  23   1       64.18       68.06      2.09 o 
   1  23   1        0.60        0.92      0.53 o 
   2  23   1       31.07       27.23      1.32 o 
   3  23   1        3.30        3.00      0.50 o 
   4  23   1        0.01       -0.09      0.17 o 
  -4  24   1        0.48        0.88      0.24 o 
  -3  24   1       16.38       17.45      1.14 o 
  -2  24   1        8.36        7.47      0.87 o 
  -1  24   1       11.32       11.25      1.04 o 
   0  24   1        0.00        0.04      0.27 o 
   1  24   1       24.64       26.23      1.32 o 
   2  24   1        8.57        8.07      1.17 o 
   3  24   1        4.11        3.64      0.51 o 
   4  24   1        1.55        1.63      0.34 o 
  -4  25   1        0.40        0.91      0.24 o 
  -3  25   1        2.78        3.16      0.49 o 
  -2  25   1        0.09        0.20      0.33 o 
  -1  25   1        4.73        5.05      0.58 o 
   0  25   1        3.67        3.39      0.47 o 
   1  25   1       22.39       23.29      1.20 o 
   2  25   1        9.70        9.29      1.27 o 
   3  25   1       32.94       34.95      1.08 o 
  -3  26   1        2.24        2.40      0.40 o 
  -2  26   1        0.06        0.11      0.27 o 
  -1  26   1        4.32        4.61      0.68 o 
   0  26   1       85.24       86.96      2.36 o 
   1  26   1       25.29       23.33      1.35 o 
   2  26   1        3.67        1.63      0.40 o 
   3  26   1        0.04       -0.13      0.13 o 
  -3  27   1        0.00        0.05      0.16 o 
  -2  27   1        0.16       -0.68      0.82 o 
  -1  27   1       20.55       19.83      2.24 o 
   0  27   1        1.87        2.09      0.35 o 
   1  27   1        7.22        8.50      0.76 o 
   2  27   1        9.44       12.60      0.63 o 
   3  27   1        1.41        0.89      0.26 o 
  -2  28   1        0.91        0.65      0.43 o 
  -1  28   1       24.81       24.22      1.21 o 
   0  28   1       21.90       21.12      0.87 o 
   1  28   1       12.36       12.75      0.83 o 
   2  28   1        3.59        4.50      0.43 o 
  -2  29   1        1.62        1.54      0.36 o 
  -1  29   1       11.14       10.08      0.53 o 
   0  29   1        0.83        0.57      0.22 o 
   1  29   1       27.31       23.51      0.93 o 
   2  29   1       11.11       12.42      0.90 o 
  -1  30   1        0.93        0.39      0.24 o 
   0  30   1        0.12       -0.10      0.24 o 
   1  30   1        4.28        4.27      0.53 o 
  -6   0   2      563.06      579.76      5.48 o 
  -5   0   2      104.13      108.72      2.10 o 
  -4   0   2      101.92       99.71      3.92 o 
  -3   0   2      104.75      119.72      3.65 o 
  -2   0   2        3.10        9.60      0.50 o 
  -1   0   2     1014.67      943.60      5.88 o 
   1   0   2      141.99      148.31      2.76 o 
   2   0   2       20.28       18.82      1.20 o 
   3   0   2      524.19      485.23      6.84 o 
   4   0   2        3.54        3.80      0.55 o 
   5   0   2       16.60       17.75      1.23 o 
   6   0   2        9.77       13.50      1.20 o 
  -6   1   2        6.40        9.50      0.70 o 
  -5   1   2        7.48        8.58      0.48 o 
  -4   1   2       30.44       25.78      1.41 o 
  -3   1   2        6.05        7.30      0.66 o 
  -2   1   2      603.09      586.42      4.01 o 
   1   1   2     3562.14     3065.89     12.44 o 
   2   1   2      996.30      991.76      5.10 o 
   3   1   2      333.34      364.84      5.92 o 
   4   1   2       17.54       17.91      0.83 o 
   5   1   2        3.73        4.09      0.53 o 
   6   1   2        7.98        9.61      0.72 o 
  -6   2   2        0.05        0.65      0.25 o 
  -5   2   2      101.63       99.75      1.54 o 
  -4   2   2      118.88      118.97      3.01 o 
  -3   2   2       91.65       91.18      3.13 o 
  -2   2   2       23.27       22.43      0.54 o 
   1   2   2      237.96      219.88      1.65 o 
   2   2   2      763.99      787.69      4.71 o 
   3   2   2      144.89      138.75      3.69 o 
   4   2   2       26.98       24.47      1.44 o 
   5   2   2        4.43        3.53      0.50 o 
   6   2   2        0.00        0.11      0.22 o 
  -6   3   2       10.93        8.37      0.57 o 
  -5   3   2       18.31       23.06      0.75 o 
  -4   3   2       21.61       21.88      1.06 o 
  -3   3   2        5.42        6.56      1.07 o 
  -2   3   2     1759.85     1618.42      3.74 o 
  -1   3   2      603.21      569.53      2.55 o 
   1   3   2     3570.73     3233.25     13.26 o 
   2   3   2       24.79       23.52      0.93 o 
   3   3   2       72.12       60.25      2.46 o 
   4   3   2      554.16      574.74      7.66 o 
   5   3   2        0.50        0.53      0.29 o 
   6   3   2        5.31        5.44      0.56 o 
  -6   4   2       53.80       53.17      1.38 o 
  -5   4   2       10.61       11.15      0.58 o 
  -4   4   2       20.96       23.47      0.85 o 
  -3   4   2      688.32      674.29      5.51 o 
  -2   4   2      582.47      578.90      5.43 o 
   0   4   2     1853.30     1690.54      8.40 o 
   1   4   2      350.47      340.42      3.92 o 
   2   4   2       63.59       80.99      1.57 o 
   3   4   2      112.69      112.98      2.47 o 
   4   4   2       29.66       29.84      1.31 o 
   5   4   2        2.36        1.46      0.36 o 
   6   4   2        0.29        0.21      0.24 o 
  -6   5   2        6.53        8.11      0.57 o 
  -5   5   2       25.89       25.16      0.95 o 
  -4   5   2      177.71      177.23      1.97 o 
  -3   5   2      198.82      217.99      3.26 o 
  -2   5   2       21.63       23.02      0.56 o 
  -1   5   2      201.99      189.45      3.31 o 
   0   5   2      779.31      696.51      5.79 o 
   1   5   2      174.91      175.47      2.15 o 
   2   5   2      106.82       97.41      2.15 o 
   3   5   2      163.35      160.60      2.98 o 
   4   5   2      141.95      146.22      2.91 o 
   5   5   2       98.34      100.47      2.40 o 
   6   5   2        0.03       -0.04      0.16 o 
  -6   6   2       18.67       21.55      0.87 o 
  -5   6   2       55.40       59.60      1.46 o 
  -4   6   2      120.36      125.88      1.71 o 
  -3   6   2       21.25       22.23      1.10 o 
  -2   6   2      533.52      573.87      4.89 o 
  -1   6   2      229.37      235.67      3.87 o 
   0   6   2     1456.41     1358.18      8.49 o 
   1   6   2     1420.30     1366.41      6.06 o 
   2   6   2        0.53        1.85      0.55 o 
   3   6   2       17.28       19.59      1.07 o 
   4   6   2      207.94      212.28      2.96 o 
   5   6   2       11.94       10.76      0.80 o 
   6   6   2        9.24        8.60      0.61 o 
  -6   7   2        1.67        1.41      0.26 o 
  -5   7   2        0.34        1.14      0.33 o 
  -4   7   2       14.82       16.32      0.68 o 
  -3   7   2       62.44       62.82      1.89 o 
  -2   7   2     1442.50     1365.34      8.69 o 
  -1   7   2       65.04       52.92      1.94 o 
   0   7   2     2128.84     1894.89     10.52 o 
   1   7   2        0.01        1.10      0.70 o 
   2   7   2     2203.49     2174.60      8.86 o 
   3   7   2      298.58      302.75      4.27 o 
   4   7   2       46.00       45.41      1.39 o 
   5   7   2       83.06       84.96      2.12 o 
   6   7   2        0.85        0.66      0.34 o 
  -6   8   2        0.23       -0.06      0.19 o 
  -5   8   2       10.08        7.77      0.63 o 
  -4   8   2      118.29      119.34      1.83 o 
  -3   8   2       15.96       14.19      1.43 o 
  -2   8   2       88.39       91.12      2.11 o 
  -1   8   2      402.77      391.12      5.51 o 
   0   8   2        0.31        0.25      0.20 o 
   1   8   2      270.46      285.65      3.79 o 
   2   8   2     1870.49     1895.20     14.49 o 
   3   8   2        0.84        0.91      0.49 o 
   4   8   2      133.92      130.65      2.38 o 
   5   8   2      136.70      128.85      2.52 o 
   6   8   2        2.72        2.97      0.53 o 
  -6   9   2        0.25        0.27      0.17 o 
  -5   9   2        7.22        6.82      0.57 o 
  -4   9   2        0.17        0.27      0.17 o 
  -3   9   2        5.33        4.25      0.83 o 
  -2   9   2       47.77       60.74      1.80 o 
  -1   9   2       16.23       19.78      1.33 o 
   0   9   2      460.43      434.21      5.59 o 
   1   9   2      456.13      479.77      5.21 o 
   2   9   2     3710.49     3770.71     21.17 o 
   3   9   2      322.78      325.24      6.84 o 
   4   9   2       56.28       58.62      1.44 o 
   5   9   2       12.94       14.59      1.09 o 
   6   9   2        1.64        1.77      0.41 o 
  -6  10   2        0.15        0.18      0.29 o 
  -5  10   2        1.98        1.59      0.29 o 
  -4  10   2      118.45      121.13      2.08 o 
  -3  10   2       10.73        9.68      1.25 o 
  -2  10   2       22.70       21.45      1.12 o 
  -1  10   2      414.67      427.49      6.45 o 
   0  10   2        2.27        1.91      0.45 o 
   1  10   2      118.10      126.29      2.83 o 
   2  10   2      118.66      118.98      3.90 o 
   3  10   2      145.01      127.71      4.40 o 
   4  10   2        4.63        5.75      0.48 o 
   5  10   2        1.44        0.93      0.35 o 
   6  10   2       19.55       16.14      1.02 o 
  -6  11   2        0.95        0.68      0.22 o 
  -5  11   2        1.29        0.87      0.27 o 
  -4  11   2       19.31       21.76      1.06 o 
  -3  11   2        6.34        6.86      1.07 o 
  -2  11   2        0.48        2.94      0.46 o 
  -1  11   2      345.92      367.08      6.23 o 
   0  11   2     2345.47     2293.13     14.19 o 
   1  11   2      327.41      340.22      4.87 o 
   2  11   2      111.15      100.85      3.69 o 
   3  11   2      362.61      357.56      3.66 o 
   4  11   2        8.52        6.57      0.49 o 
   5  11   2        0.49        0.29      0.21 o 
   6  11   2        1.45        1.08      0.29 o 
  -6  12   2        2.92        2.56      0.50 o 
  -5  12   2       37.69       39.85      1.26 o 
  -4  12   2        3.49        6.44      0.55 o 
  -3  12   2       12.38       11.83      1.43 o 
  -2  12   2      136.26      135.81      3.00 o 
  -1  12   2      194.46      196.02      3.22 o 
   0  12   2      991.19     1012.31      9.85 o 
   1  12   2        9.79        9.58      0.86 o 
   2  12   2        0.51        0.14      0.55 o 
   3  12   2       19.83       17.92      0.84 o 
   4  12   2       10.34        9.84      0.82 o 
   5  12   2        8.68        8.85      0.66 o 
  -6  13   2        0.72        0.96      0.33 o 
  -5  13   2       25.50       24.89      0.96 o 
  -4  13   2        2.70        3.65      0.47 o 
  -3  13   2        7.74        6.65      0.63 o 
  -2  13   2        6.22        9.07      0.82 o 
  -1  13   2       86.07       87.03      2.53 o 
   0  13   2      362.98      374.98      6.23 o 
   1  13   2      169.57      178.15      3.77 o 
   2  13   2        0.40        0.43      0.56 o 
   3  13   2       74.67       78.00      1.75 o 
   4  13   2        5.07        5.33      0.63 o 
   5  13   2        1.18        1.31      0.33 o 
  -5  14   2       14.54       13.77      0.69 o 
  -4  14   2        3.55        6.02      0.57 o 
  -3  14   2        0.91        0.06      0.16 o 
  -2  14   2      185.85      182.12      5.23 o 
  -1  14   2      188.64      220.54      3.75 o 
   0  14   2      232.23      240.76      3.84 o 
   1  14   2      161.98      163.10      4.98 o 
   2  14   2       12.84       13.35      1.08 o 
   3  14   2      515.86      512.94      5.50 o 
   4  14   2        8.08        8.25      0.74 o 
   5  14   2        6.06        6.23      0.63 o 
  -5  15   2       24.77       22.33      0.82 o 
  -4  15   2      135.20      133.68      2.41 o 
  -3  15   2        4.01        3.25      0.35 o 
  -2  15   2       50.38       53.14      2.93 o 
  -1  15   2       18.77       15.27      1.04 o 
   0  15   2      343.83      340.08      4.77 o 
   1  15   2       62.27       70.50      3.42 o 
   2  15   2        0.31       -0.06      0.30 o 
   3  15   2      119.31      123.40      3.31 o 
   4  15   2       79.17       77.87      2.13 o 
   5  15   2        0.11        0.06      0.24 o 
  -5  16   2        1.91        1.04      0.21 o 
  -4  16   2        5.11        5.12      0.48 o 
  -3  16   2        0.00        0.51      0.25 o 
  -2  16   2        0.74        1.25      0.32 o 
  -1  16   2      141.62      152.32      4.66 o 
   0  16   2        0.25        0.52      0.43 o 
   1  16   2      287.88      275.96      7.01 o 
   2  16   2       10.45       12.33      0.74 o 
   3  16   2       20.84       18.27      1.45 o 
   4  16   2       34.76       30.60      1.31 o 
   5  16   2       10.41       10.31      0.69 o 
  -5  17   2        3.15        2.23      0.29 o 
  -4  17   2       18.62       21.92      1.10 o 
  -3  17   2       16.50       17.17      1.07 o 
  -2  17   2        0.17        0.79      0.51 o 
  -1  17   2      153.65      175.65      5.18 o 
   0  17   2        0.81        1.53      0.63 o 
   1  17   2       34.74       32.47      1.73 o 
   2  17   2       55.98       54.68      1.58 o 
   3  17   2      164.47      163.56      3.71 o 
   4  17   2        0.41        1.54      0.36 o 
   5  17   2        1.00        0.83      0.21 o 
  -5  18   2        2.12        3.03      0.32 o 
  -4  18   2        0.13        0.34      0.25 o 
  -3  18   2        2.10        1.18      0.38 o 
  -2  18   2      771.02      757.25      6.88 o 
  -1  18   2      568.90      565.25      5.60 o 
   0  18   2       81.70       79.55      5.44 o 
   1  18   2      135.29      135.43      5.69 o 
   2  18   2      133.57      132.04      3.44 o 
   3  18   2      172.28      160.87      5.29 o 
   4  18   2       31.04       28.64      1.15 o 
   5  18   2        0.50        0.23      0.13 o 
  -5  19   2       15.62       12.79      1.10 o 
  -4  19   2       12.34       10.25      0.69 o 
  -3  19   2       64.54       62.52      2.02 o 
  -2  19   2       97.62       98.21      3.17 o 
  -1  19   2       28.26       27.67      1.29 o 
   0  19   2      228.26      231.62      3.79 o 
   1  19   2       39.95       40.81      2.96 o 
   2  19   2       77.16       79.59      2.70 o 
   3  19   2       13.18       11.19      1.41 o 
   4  19   2       27.85       23.42      0.82 o 
  -5  20   2       55.66       55.68      1.94 o 
  -4  20   2       21.01       20.29      1.15 o 
  -3  20   2       30.31       27.88      1.34 o 
  -2  20   2       30.19       26.67      1.70 o 
  -1  20   2        0.00       -0.28      1.13 o 
   0  20   2        0.00        0.02      0.26 o 
   1  20   2       31.73       31.73      1.73 o 
   2  20   2       16.80       15.97      1.23 o 
   3  20   2        9.19        9.51      1.27 o 
   4  20   2        6.93        7.09      0.51 o 
  -4  21   2        8.13        6.65      1.69 o 
  -3  21   2        8.13        8.96      0.75 o 
  -2  21   2      241.75      229.53      4.88 o 
  -1  21   2      132.32      135.73      3.64 o 
   0  21   2        0.66        0.23      0.81 o 
   1  21   2        8.23        5.20      0.74 o 
   2  21   2       17.29       15.87      1.25 o 
   3  21   2       40.93       40.76      1.78 o 
   4  21   2        0.02        0.12      0.14 o 
  -4  22   2        3.12        1.76      0.53 o 
  -3  22   2        0.36       -0.27      0.27 o 
  -2  22   2       22.22       21.09      1.57 o 
  -1  22   2       18.08       17.98      1.35 o 
   0  22   2       30.53       31.37      1.80 o 
   1  22   2      250.17      245.95      4.84 o 
   2  22   2       20.79       23.72      1.46 o 
   3  22   2        0.50        0.33      0.23 o 
   4  22   2        4.08        3.01      0.34 o 
  -4  23   2        7.59        7.53      0.89 o 
  -3  23   2       42.24       45.49      1.46 o 
  -2  23   2       17.00       18.91      1.40 o 
  -1  23   2       12.55       13.45      1.18 o 
   0  23   2        8.86       11.53      0.91 o 
   1  23   2       35.05       38.09      1.88 o 
   2  23   2        0.60        0.18      0.92 o 
   3  23   2        0.05        0.58      0.33 o 
   4  23   2        1.06        1.55      0.37 o 
  -4  24   2       10.63       11.07      0.91 o 
  -3  24   2        1.93        3.45      0.53 o 
  -2  24   2        3.60        3.22      0.63 o 
  -1  24   2       21.35       21.60      1.42 o 
   0  24   2      575.78      579.29      5.92 o 
   1  24   2      135.55      140.56      2.89 o 
   2  24   2        3.54        2.99      0.44 o 
   3  24   2       21.87       23.08      0.89 o 
  -3  25   2        2.99        2.16      0.41 o 
  -2  25   2        0.39        0.30      0.23 o 
  -1  25   2        1.55        1.94      0.47 o 
   0  25   2        5.86        7.54      0.59 o 
   1  25   2        2.00        1.57      0.36 o 
   2  25   2        0.92        1.17      0.28 o 
   3  25   2        4.72        7.46      0.59 o 
  -3  26   2       13.29       14.84      1.21 o 
  -2  26   2        1.68        1.31      0.29 o 
  -1  26   2       53.30       53.44      1.63 o 
   0  26   2        1.45        0.90      0.22 o 
   1  26   2        3.00        3.32      0.44 o 
   2  26   2        5.31        4.80      0.41 o 
   3  26   2        3.76        4.12      0.44 o 
  -3  27   2       15.09       17.97      1.11 o 
  -2  27   2       26.07       24.62      1.22 o 
  -1  27   2       25.22       29.30      1.43 o 
   0  27   2        3.41        4.24      0.57 o 
   1  27   2        0.09        0.04      0.23 o 
   2  27   2        0.40       -0.13      0.31 o 
  -2  28   2        0.41        0.50      0.35 o 
  -1  28   2        0.02       -0.28      0.38 o 
   0  28   2        1.12        0.97      0.37 o 
   1  28   2        6.29        8.09      0.94 o 
   2  28   2        1.51        2.05      0.47 o 
  -2  29   2        0.18        0.01      0.18 o 
  -1  29   2       21.78       20.87      1.40 o 
   0  29   2        7.50        6.98      0.85 o 
   1  29   2        4.08        2.59      0.46 o 
  -1  30   2        7.52        7.66      0.71 o 
   0  30   2        0.45        1.05      0.34 o 
  -6   1   3        8.68       10.65      0.55 o 
  -5   1   3      237.26      254.81      2.92 o 
  -4   1   3       28.34       31.69      0.89 o 
  -3   1   3        1.20        8.58      1.02 o 
  -2   1   3      545.68      562.61      4.30 o 
  -1   1   3      199.63      195.93      1.75 o 
   0   1   3     1048.77      968.10     15.44 o 
   1   1   3      216.06      198.81      2.65 o 
   2   1   3      666.64      697.62     12.85 o 
   3   1   3        0.44        1.06      0.33 o 
   4   1   3        0.03        0.64      0.38 o 
   5   1   3       19.03       17.46      1.01 o 
   6   1   3        9.37        8.91      0.62 o 
  -6   2   3        2.74        2.44      0.30 o 
  -5   2   3      119.00      130.54      2.09 o 
  -4   2   3        3.77        2.73      0.25 o 
  -3   2   3      460.68      461.80      7.22 o 
  -2   2   3        7.61       10.04      0.59 o 
  -1   2   3      151.80      131.35      3.69 o 
   0   2   3      226.59      203.83      8.87 o 
   1   2   3       95.18       99.16      2.39 o 
   2   2   3      208.72      254.68      2.91 o 
   3   2   3        8.84       11.24      1.24 o 
   4   2   3        0.36        0.16      0.43 o 
   5   2   3        0.30       -0.02      0.29 o 
   6   2   3        6.19        7.60      0.57 o 
  -6   3   3       13.98       14.85      0.66 o 
  -5   3   3      116.83      127.04      2.05 o 
  -4   3   3        0.01        0.09      0.12 o 
  -3   3   3      511.88      485.18      4.04 o 
  -2   3   3       44.99       49.78      0.92 o 
  -1   3   3     3981.11     3238.17     14.11 o 
   0   3   3       18.61       21.15      0.61 o 
   1   3   3      575.46      608.41      4.78 o 
   2   3   3       77.24       73.72      1.96 o 
   3   3   3       62.41       63.94      2.90 o 
   4   3   3       33.48       32.46      2.60 o 
   5   3   3       16.61       15.07      0.94 o 
   6   3   3       17.03       17.98      0.83 o 
  -6   4   3       30.28       30.20      1.06 o 
  -5   4   3      110.66      117.99      2.29 o 
  -4   4   3        0.92        1.19      0.41 o 
  -3   4   3      333.17      359.95      4.35 o 
  -2   4   3      337.04      369.90      4.27 o 
  -1   4   3      947.31      917.46      5.06 o 
   0   4   3     1861.28     1680.00      5.53 o 
   1   4   3      630.38      658.36      4.05 o 
   2   4   3      154.98      179.69      4.38 o 
   3   4   3        2.07        1.47      0.50 o 
   4   4   3       89.83       94.52      3.54 o 
   5   4   3        0.70        1.15      0.35 o 
   6   4   3       19.72       19.14      0.84 o 
  -6   5   3        4.44        4.58      0.44 o 
  -5   5   3       62.04       59.95      1.46 o 
  -4   5   3       62.71       56.41      1.37 o 
  -3   5   3      104.35      124.61      2.16 o 
  -2   5   3       59.03       61.95      1.31 o 
  -1   5   3       31.04       21.82      0.92 o 
   0   5   3      505.42      446.24     15.82 o 
   1   5   3       21.81       20.07      0.83 o 
   2   5   3        0.24       -0.11      0.41 o 
   3   5   3      201.62      190.26      4.98 o 
   4   5   3       16.11       16.32      1.46 o 
   5   5   3       37.33       34.60      1.38 o 
   6   5   3        2.38        1.50      0.20 o 
  -6   6   3        5.25        5.06      0.45 o 
  -5   6   3      106.96      106.78      1.94 o 
  -4   6   3       12.14       15.11      0.72 o 
  -3   6   3       24.48       29.82      1.34 o 
  -2   6   3        4.81        5.82      0.55 o 
  -1   6   3      849.11      823.42      4.83 o 
   0   6   3      865.87      913.52     16.37 o 
   1   6   3     1835.40     1862.02      8.10 o 
   2   6   3      578.27      597.08      8.39 o 
   3   6   3       74.04       79.72      2.38 o 
   4   6   3        2.75        4.83      0.62 o 
   5   6   3        0.02       -0.08      0.25 o 
   6   6   3       14.06       11.30      0.58 o 
  -6   7   3        0.00        0.14      0.18 o 
  -5   7   3        2.49        1.62      0.29 o 
  -4   7   3       48.48       49.30      1.45 o 
  -3   7   3      667.20      708.41      6.68 o 
  -2   7   3       10.20        6.87      0.78 o 
  -1   7   3     1204.75     1132.48      9.87 o 
   0   7   3      624.10      668.65      6.96 o 
   1   7   3        8.30        6.34      0.80 o 
   2   7   3      225.46      225.79      5.29 o 
   3   7   3       17.96       13.52      1.00 o 
   4   7   3      248.01      258.73      3.88 o 
   5   7   3        0.55        0.40      0.24 o 
   6   7   3        1.75        0.93      0.27 o 
  -6   8   3        4.81        6.11      0.46 o 
  -5   8   3        0.79        0.78      0.27 o 
  -4   8   3        3.37        2.20      0.33 o 
  -3   8   3       20.43       26.16      1.33 o 
  -2   8   3       66.54       66.01      2.12 o 
  -1   8   3       27.21       32.75      1.75 o 
   0   8   3       21.59       13.41      1.05 o 
   1   8   3      820.35      810.64     25.96 o 
   2   8   3     1096.90     1153.09     12.35 o 
   3   8   3       14.43       13.41      0.85 o 
   4   8   3        1.43        1.24      0.85 o 
   5   8   3        2.17        1.75      0.33 o 
   6   8   3        0.41        0.64      0.23 o 
  -6   9   3        0.10        0.09      0.18 o 
  -5   9   3       40.54       47.35      1.44 o 
  -4   9   3       57.90       61.20      1.63 o 
  -3   9   3       58.33       55.28      1.98 o 
  -2   9   3       26.18       29.72      2.38 o 
  -1   9   3     1340.99     1317.98     11.48 o 
   0   9   3     1040.54     1115.85      9.74 o 
   1   9   3      113.14      128.16      2.36 o 
   2   9   3       17.74       11.32      1.30 o 
   3   9   3       10.03        8.71      0.72 o 
   4   9   3       97.93       90.69      2.33 o 
   5   9   3        1.45        0.63      0.34 o 
  -6  10   3        0.23        0.27      0.16 o 
  -5  10   3        1.80        2.08      0.35 o 
  -4  10   3       19.26       15.80      0.85 o 
  -3  10   3       90.97       94.31      2.67 o 
  -2  10   3      181.50      187.69      3.45 o 
  -1  10   3       22.97       23.94      1.62 o 
   0  10   3       16.84       34.26      1.79 o 
   1  10   3      121.56      114.48      5.04 o 
   2  10   3       18.39       24.82      1.92 o 
   3  10   3       20.85       24.25      1.49 o 
   4  10   3       74.48       75.35      2.01 o 
   5  10   3        0.06        0.11      0.21 o 
  -6  11   3        0.00        0.13      0.15 o 
  -5  11   3       15.17       17.33      0.99 o 
  -4  11   3       49.17       45.16      1.47 o 
  -3  11   3        0.50       -0.12      0.23 o 
  -2  11   3       28.18       26.18      1.34 o 
  -1  11   3       35.30       41.19      2.20 o 
   0  11   3      321.32      361.20      5.98 o 
   1  11   3       82.02       91.28      3.61 o 
   2  11   3        9.27        9.81      1.26 o 
   3  11   3        3.10        3.10      0.59 o 
   4  11   3        0.05       -0.05      0.25 o 
   5  11   3        0.09        0.02      0.19 o 
  -6  12   3        5.35        5.24      0.59 o 
  -5  12   3        2.46        2.24      0.38 o 
  -4  12   3        5.41        4.62      0.50 o 
  -3  12   3       24.17       25.47      1.04 o 
  -2  12   3       41.06       44.32      2.54 o 
  -1  12   3     1037.06     1072.48     11.73 o 
   0  12   3       11.71       16.38      1.35 o 
   1  12   3      177.93      171.82      3.04 o 
   2  12   3      493.31      474.54      8.83 o 
   3  12   3       74.32       66.85      2.59 o 
   4  12   3       68.48       71.81      2.05 o 
   5  12   3        3.96        4.15      0.51 o 
  -5  13   3        0.19        0.27      0.23 o 
  -4  13   3       40.21       34.81      1.28 o 
  -3  13   3       12.67       15.57      0.73 o 
  -2  13   3       73.68       76.44      2.43 o 
  -1  13   3        1.40        5.59      0.90 o 
   0  13   3       89.21       91.94      3.28 o 
   1  13   3      571.29      596.81      9.45 o 
   2  13   3      238.14      229.24      6.27 o 
   3  13   3      546.76      514.19      6.44 o 
   4  13   3       34.27       36.01      1.44 o 
   5  13   3        3.31        3.89      0.49 o 
  -5  14   3        5.95        5.34      0.52 o 
  -4  14   3       60.14       57.35      1.62 o 
  -3  14   3        0.01       -0.21      0.21 o 
  -2  14   3      204.50      202.99      4.07 o 
  -1  14   3       50.15       53.29      1.93 o 
   0  14   3        1.96        5.50      0.86 o 
   1  14   3       12.73       20.43      1.84 o 
   2  14   3      137.74      145.55      4.15 o 
   3  14   3      359.33      336.95     16.16 o 
   4  14   3        3.05        2.73      0.44 o 
   5  14   3       26.38       28.15      1.17 o 
  -5  15   3        1.81        1.94      0.28 o 
  -4  15   3        1.07        0.72      0.25 o 
  -3  15   3        0.03        0.01      0.20 o 
  -2  15   3        7.33        8.97      0.74 o 
  -1  15   3       63.84       63.64      2.17 o 
   0  15   3        0.39        0.15      0.29 o 
   1  15   3       97.54       90.85      3.94 o 
   2  15   3       51.39       44.79      1.63 o 
   3  15   3        5.33        5.74      0.74 o 
   4  15   3       91.63       93.46      2.18 o 
   5  15   3        0.06        0.20      0.18 o 
  -5  16   3        2.45        1.44      0.26 o 
  -4  16   3        7.76        6.44      0.53 o 
  -3  16   3       60.91       60.06      1.64 o 
  -2  16   3      506.15      494.95      5.38 o 
  -1  16   3      217.39      211.24      4.06 o 
   0  16   3       27.18       28.72      1.50 o 
   1  16   3       41.44       37.92      1.52 o 
   2  16   3      165.88      161.66      3.81 o 
   3  16   3       15.44       14.39      1.24 o 
   4  16   3        7.20        7.31      0.61 o 
   5  16   3        3.40        3.89      0.39 o 
  -5  17   3        2.63        1.04      0.18 o 
  -4  17   3        2.54        2.50      0.38 o 
  -3  17   3       12.81       15.37      0.83 o 
  -2  17   3       63.64       65.69      2.03 o 
  -1  17   3       20.36       18.70      0.89 o 
   0  17   3       23.67       26.16      1.22 o 
   1  17   3        1.42        1.81      0.36 o 
   2  17   3        5.03        4.84      1.01 o 
   3  17   3       27.16       25.70      1.23 o 
   4  17   3        0.04        0.32      0.22 o 
   5  17   3        0.13        0.28      0.22 o 
  -5  18   3        3.54        3.24      0.36 o 
  -4  18   3       36.86       36.66      1.34 o 
  -3  18   3        0.35        0.16      0.31 o 
  -2  18   3       43.35       43.77      2.09 o 
  -1  18   3       16.54       17.79      1.03 o 
   0  18   3      183.77      186.13      5.21 o 
   1  18   3      182.32      193.24      3.59 o 
   2  18   3       15.48       13.33      1.62 o 
   3  18   3        0.64        1.21      0.48 o 
   4  18   3       18.14       21.62      1.16 o 
  -5  19   3       10.97        8.55      1.06 o 
  -4  19   3        0.32        0.37      0.22 o 
  -3  19   3       55.80       50.80      1.82 o 
  -2  19   3        1.10        1.77      0.89 o 
  -1  19   3       11.78       10.16      0.83 o 
   0  19   3       47.86       48.97      3.01 o 
   1  19   3        0.68        2.00      0.67 o 
   2  19   3       33.08       30.95      2.47 o 
   3  19   3       17.21       17.85      1.81 o 
   4  19   3        0.06        0.27      0.28 o 
  -5  20   3        1.03        0.92      0.27 o 
  -4  20   3       15.37       13.88      0.99 o 
  -3  20   3       16.09       16.01      1.02 o 
  -2  20   3       47.13       43.27      2.11 o 
  -1  20   3        0.51       -0.02      0.33 o 
   0  20   3      101.23      106.55      4.69 o 
   1  20   3      111.10      115.02      5.00 o 
   2  20   3        3.07        2.38      0.71 o 
   3  20   3       14.94       13.99      1.58 o 
   4  20   3        3.76        4.62      0.75 o 
  -4  21   3        1.21        1.75      0.36 o 
  -3  21   3        3.84        2.86      0.47 o 
  -2  21   3        5.80        5.60      0.80 o 
  -1  21   3        0.02       -0.08      0.46 o 
   0  21   3       22.16       26.64      1.67 o 
   1  21   3       11.57       11.24      1.67 o 
   2  21   3       17.66       16.64      1.23 o 
   3  21   3        8.72        5.89      1.01 o 
   4  21   3        4.03        3.98      0.64 o 
  -4  22   3       60.14       70.61      1.76 o 
  -3  22   3       17.63       18.69      1.30 o 
  -2  22   3        6.70        8.75      1.35 o 
  -1  22   3        7.26        7.49      0.90 o 
   0  22   3       51.26       44.97      2.15 o 
   1  22   3       25.39       22.24      2.22 o 
   2  22   3        3.44        2.87      0.55 o 
   3  22   3        0.34        0.30      0.26 o 
   4  22   3        1.78        2.48      0.44 o 
  -4  23   3        0.01        0.98      0.42 o 
  -3  23   3       13.36       17.86      1.10 o 
  -2  23   3       11.36       10.47      1.01 o 
  -1  23   3      153.64      162.49      6.76 o 
   0  23   3       29.07       34.85      1.86 o 
   1  23   3        1.88        1.52      0.80 o 
   2  23   3        1.42        1.83      0.44 o 
   3  23   3        0.15        0.11      0.22 o 
  -4  24   3       23.64       23.47      1.19 o 
  -3  24   3        7.38        6.33      0.52 o 
  -2  24   3       21.27       24.46      1.70 o 
  -1  24   3       22.68       23.51      1.19 o 
   0  24   3      114.99      120.77      3.29 o 
   1  24   3       44.66       45.63      2.97 o 
   2  24   3        1.62        1.14      0.30 o 
   3  24   3        0.33        0.36      0.20 o 
  -3  25   3        0.04       -0.22      0.22 o 
  -2  25   3       15.30       14.42      1.06 o 
  -1  25   3       22.35       21.92      1.10 o 
   0  25   3       40.29       39.56      1.81 o 
   1  25   3        0.12        0.82      0.40 o 
   2  25   3        0.15       -0.21      0.33 o 
   3  25   3        4.55        6.28      0.47 o 
  -3  26   3        0.30        0.26      0.26 o 
  -2  26   3       11.16       11.15      0.83 o 
  -1  26   3        0.00       -0.15      0.30 o 
   0  26   3        1.35        2.19      0.48 o 
   1  26   3       51.12       52.27      1.95 o 
   2  26   3       12.34       13.65      1.28 o 
  -3  27   3        0.22        0.31      0.20 o 
  -2  27   3        0.38        0.47      0.20 o 
  -1  27   3       10.34        8.63      0.81 o 
   0  27   3       25.00       22.71      1.14 o 
   1  27   3       12.52       12.87      0.89 o 
   2  27   3        0.90        1.29      0.41 o 
  -2  28   3       13.09       13.73      1.05 o 
  -1  28   3       12.40       13.96      1.22 o 
   0  28   3       24.41       27.81      1.72 o 
   1  28   3       18.34       19.46      1.29 o 
   2  28   3        6.78        7.47      0.67 o 
  -1  29   3        4.41        5.20      0.66 o 
   0  29   3        0.89        0.27      0.24 o 
   1  29   3        3.95        4.00      0.53 o 
  -6   0   4       26.09       25.03      1.13 o 
  -5   0   4        2.45        2.92      0.44 o 
  -4   0   4       28.66       28.78      1.55 o 
  -3   0   4        4.40        5.73      0.93 o 
  -2   0   4      179.63      151.19      4.70 o 
  -1   0   4      261.75      289.19      3.53 o 
   0   0   4        2.80        3.88      0.28 o 
   1   0   4     1564.30     1608.35     12.32 o 
   2   0   4     2877.42     2993.66     19.64 o 
   3   0   4       21.56       29.94      2.19 o 
   4   0   4       48.67       52.65      3.16 o 
   5   0   4       41.36       42.31      2.28 o 
   6   0   4        3.39        3.51      0.48 o 
  -6   1   4       81.96       78.04      1.38 o 
  -5   1   4        0.51        0.30      0.18 o 
  -4   1   4       58.51       61.91      1.43 o 
  -3   1   4      559.56      545.47      5.86 o 
  -2   1   4      127.57      154.15      2.71 o 
  -1   1   4        5.58        7.40      0.32 o 
   0   1   4       97.99       86.61      1.57 o 
   1   1   4        9.55        7.01      0.88 o 
   2   1   4       29.18       31.02      1.52 o 
   3   1   4       26.75       24.98      1.39 o 
   4   1   4        4.57        5.55      0.77 o 
   5   1   4        2.53        3.15      0.53 o 
   6   1   4        7.34        8.02      0.51 o 
  -6   2   4       19.75       20.70      0.89 o 
  -5   2   4        1.71        1.32      0.26 o 
  -4   2   4      112.46      110.56      2.10 o 
  -3   2   4      116.60      112.07      7.33 o 
  -2   2   4      156.69      170.26      1.90 o 
  -1   2   4       14.57       16.98      0.47 o 
   0   2   4       34.98       34.75      1.27 o 
   1   2   4      375.14      427.06      4.54 o 
   2   2   4       69.09       75.55      2.19 o 
   3   2   4      173.07      174.48      5.22 o 
   4   2   4        0.40        0.17      0.37 o 
   5   2   4        3.42        3.84      0.48 o 
   6   2   4        0.14        0.19      0.13 o 
  -6   3   4       43.86       49.85      2.03 o 
  -5   3   4        3.78        3.40      0.53 o 
  -4   3   4        3.54        4.43      0.40 o 
  -3   3   4       33.40       33.53      1.14 o 
  -2   3   4     3688.52     3380.54     13.60 o 
  -1   3   4        4.75        4.08      0.29 o 
   0   3   4      655.84      590.95      3.79 o 
   1   3   4      292.77      297.84      3.79 o 
   2   3   4      203.81      227.86      3.84 o 
   3   3   4        4.50        4.84      0.93 o 
   4   3   4        9.27        8.02      1.36 o 
   5   3   4        2.14        2.55      0.40 o 
   6   3   4        1.35        1.68      0.33 o 
  -6   4   4       26.20       33.31      1.50 o 
  -5   4   4       23.58       23.22      1.02 o 
  -4   4   4       60.16       59.21      1.39 o 
  -3   4   4       34.31       34.29      1.17 o 
  -2   4   4       28.15       34.19      1.13 o 
  -1   4   4       11.88        7.66      0.91 o 
   0   4   4       51.22       51.90      1.18 o 
   1   4   4        0.13       -0.16      0.16 o 
   2   4   4      171.64      158.78      4.57 o 
   3   4   4       22.16       26.20      1.47 o 
   4   4   4        0.85        3.30      0.60 o 
   5   4   4        0.18       -0.06      0.26 o 
   6   4   4        5.54        6.21      0.55 o 
  -6   5   4        2.37        3.38      0.49 o 
  -5   5   4        1.12        1.39      0.41 o 
  -4   5   4       80.01       85.07      1.68 o 
  -3   5   4      128.83      124.28      2.26 o 
  -2   5   4      386.88      358.43      5.56 o 
  -1   5   4     2106.55     2096.25      8.22 o 
   0   5   4       70.43       76.35      1.74 o 
   1   5   4       11.13       13.63      0.79 o 
   2   5   4        0.07        0.18      0.36 o 
   3   5   4      107.59      104.78      2.04 o 
   4   5   4        4.41        4.41      0.93 o 
   5   5   4       46.61       43.12      1.46 o 
  -6   6   4        4.22        5.88      0.60 o 
  -5   6   4        2.19        1.28      0.30 o 
  -4   6   4       21.90       23.53      0.99 o 
  -3   6   4       66.88       69.54      2.18 o 
  -2   6   4     1353.10     1322.20      8.99 o 
  -1   6   4      939.80      920.73      7.17 o 
   0   6   4       26.17       30.25      1.34 o 
   1   6   4      156.45      164.21      2.76 o 
   2   6   4       38.71       35.65      2.24 o 
   3   6   4      253.06      244.21      3.59 o 
   4   6   4       11.11       18.84      6.24 o 
   5   6   4       31.18       27.02      1.13 o 
  -6   7   4       35.27       38.52      1.39 o 
  -5   7   4       22.93       24.45      1.06 o 
  -4   7   4      257.35      262.21      3.30 o 
  -3   7   4       24.94       28.48      1.42 o 
  -2   7   4       44.26       33.17      1.48 o 
  -1   7   4      654.49      645.54      6.30 o 
   0   7   4       20.33       17.13      0.88 o 
   1   7   4       81.85       98.60      2.35 o 
   2   7   4      125.03      139.25      4.47 o 
   3   7   4      475.31      465.81      6.44 o 
   4   7   4       91.39       87.22      2.89 o 
   5   7   4       12.80       11.07      0.71 o 
  -6   8   4        1.34        1.61      0.45 o 
  -5   8   4       20.08       22.91      0.88 o 
  -4   8   4      117.62      109.42      2.15 o 
  -3   8   4       46.68       40.94      1.76 o 
  -2   8   4       62.27       44.67      1.67 o 
  -1   8   4     2319.29     2299.18      9.80 o 
   0   8   4        0.33        0.59      0.33 o 
   1   8   4      103.31      134.32      4.08 o 
   2   8   4        5.52        5.61      0.98 o 
   3   8   4       48.21       46.50      1.27 o 
   4   8   4       46.06       44.85      2.09 o 
   5   8   4        0.53        0.34      0.33 o 
  -6   9   4       17.06       16.66      0.87 o 
  -5   9   4        5.13        6.83      0.65 o 
  -4   9   4      677.88      683.25      5.38 o 
  -3   9   4      116.18      120.08      3.07 o 
  -2   9   4        2.41        0.58      0.30 o 
  -1   9   4        0.03        1.27      0.29 o 
   0   9   4      353.22      382.43     20.53 o 
   1   9   4      226.47      230.91     10.82 o 
   2   9   4        5.90        4.89      0.93 o 
   3   9   4       53.27       46.01      1.46 o 
   4   9   4       71.98       74.21      2.68 o 
   5   9   4       16.10       15.01      0.95 o 
  -6  10   4       13.13       16.47      0.82 o 
  -5  10   4        0.18        0.20      0.26 o 
  -4  10   4       77.20       68.90      1.72 o 
  -3  10   4       48.18       45.10      1.36 o 
  -2  10   4       50.22       61.69      2.08 o 
  -1  10   4       46.20       36.98      1.36 o 
   0  10   4      788.85      856.32     14.75 o 
   1  10   4      247.47      249.74      6.04 o 
   2  10   4      118.95      125.48      4.58 o 
   3  10   4      844.27      863.34      6.33 o 
   4  10   4       65.21       66.07      2.51 o 
   5  10   4        0.61        1.16      0.32 o 
  -6  11   4       35.14       32.68      1.76 o 
  -5  11   4       28.24       31.21      1.26 o 
  -4  11   4        1.03        0.70      0.28 o 
  -3  11   4      449.54      435.30      3.78 o 
  -2  11   4       18.06       19.75      1.22 o 
  -1  11   4       21.84       20.83      1.18 o 
   0  11   4      161.87      177.97      3.24 o 
   1  11   4        6.95        6.40      2.67 o 
   2  11   4       62.12       70.43      3.50 o 
   3  11   4       39.43       38.49      1.60 o 
   4  11   4       12.36       13.13      0.87 o 
   5  11   4        0.52        0.54      0.20 o 
  -6  12   4       19.01       16.07      0.80 o 
  -5  12   4        2.58        3.10      0.43 o 
  -4  12   4        6.33        9.12      0.77 o 
  -3  12   4        0.64        2.47      0.35 o 
  -2  12   4        6.49        6.82      0.98 o 
  -1  12   4       23.39       30.70      1.35 o 
   0  12   4      624.35      636.97      9.51 o 
   1  12   4       55.62       75.28      3.43 o 
   2  12   4       49.34       49.03      2.06 o 
   3  12   4       17.46       15.89      1.32 o 
   4  12   4        7.30        5.37      1.01 o 
   5  12   4        4.45        3.89      0.72 o 
  -6  13   4        1.58        0.85      0.23 o 
  -5  13   4        6.93        6.48      0.56 o 
  -4  13   4        0.02        0.07      0.24 o 
  -3  13   4       82.56       87.09      1.58 o 
  -2  13   4        1.90        3.11      0.55 o 
  -1  13   4        0.69        1.14      0.32 o 
   0  13   4       76.88       93.34      2.51 o 
   1  13   4      245.01      261.03      6.55 o 
   2  13   4       93.13       93.80      1.98 o 
   3  13   4      437.17      448.83      6.71 o 
   4  13   4        0.99        0.27      1.03 o 
   5  13   4        4.82        4.23      0.71 o 
  -5  14   4        9.78        9.55      0.64 o 
  -4  14   4       10.46       12.35      0.75 o 
  -3  14   4      419.91      412.54      4.44 o 
  -2  14   4      261.31      248.74      3.77 o 
  -1  14   4      295.90      307.52     17.44 o 
   0  14   4       92.37       98.98      4.42 o 
   1  14   4      161.10      148.56      5.09 o 
   2  14   4        6.57        6.70      0.74 o 
   3  14   4      104.10       96.79      5.89 o 
   4  14   4        0.42        0.76      0.38 o 
   5  14   4        0.45        0.51      0.36 o 
  -5  15   4        4.89        3.33      0.45 o 
  -4  15   4        7.05        6.30      0.54 o 
  -3  15   4        2.76        2.99      0.40 o 
  -2  15   4       47.20       48.84      1.46 o 
  -1  15   4       18.58       15.07      1.60 o 
   0  15   4       60.33       59.31      2.12 o 
   1  15   4       33.41       35.94      1.80 o 
   2  15   4      422.75      424.40      6.19 o 
   3  15   4       32.80       29.70      1.70 o 
   4  15   4       13.59        9.58      0.88 o 
   5  15   4        3.31        3.99      0.55 o 
  -5  16   4       11.72       14.05      0.67 o 
  -4  16   4       18.45       21.54      0.93 o 
  -3  16   4        1.32        0.59      0.28 o 
  -2  16   4      127.82      123.91      2.37 o 
  -1  16   4        2.68        2.05      0.37 o 
   0  16   4       21.55       21.31      1.16 o 
   1  16   4       91.37       97.64      3.34 o 
   2  16   4      158.69      158.02      3.95 o 
   3  16   4        4.33        5.70      0.71 o 
   4  16   4        7.57        6.03      0.68 o 
  -5  17   4        0.00       -0.06      0.14 o 
  -4  17   4        0.33       -0.01      0.20 o 
  -3  17   4      101.33      106.68      2.14 o 
  -2  17   4      135.40      139.60      8.06 o 
  -1  17   4        8.46        8.68      0.63 o 
   0  17   4      103.51      101.74      1.90 o 
   1  17   4       20.54       19.37      0.95 o 
   2  17   4       22.60       23.62      1.50 o 
   3  17   4        8.09        9.04      0.90 o 
   4  17   4       35.60       31.95      1.38 o 
  -5  18   4       16.22       17.47      0.76 o 
  -4  18   4        2.39        1.83      0.43 o 
  -3  18   4      167.44      167.69      3.25 o 
  -2  18   4      152.40      152.42      3.83 o 
  -1  18   4        2.83        1.96      0.34 o 
   0  18   4        5.71        5.37      0.46 o 
   1  18   4       43.82       47.14      3.46 o 
   2  18   4       54.37       52.30      2.24 o 
   3  18   4        0.26        0.12      0.27 o 
   4  18   4       38.82       35.91      1.33 o 
  -4  19   4       29.21       34.11      1.55 o 
  -3  19   4        5.89        5.20      0.60 o 
  -2  19   4       18.33       15.36      1.24 o 
  -1  19   4        6.85        8.88      1.05 o 
   0  19   4        1.53        2.05      0.54 o 
   1  19   4       43.94       34.24      1.73 o 
   2  19   4       14.60       14.79      1.18 o 
   3  19   4        2.55        1.12      0.55 o 
   4  19   4       10.28        9.74      0.61 o 
  -4  20   4        0.94        0.25      0.23 o 
  -3  20   4        8.52        9.95      0.78 o 
  -2  20   4        1.32        2.00      0.86 o 
  -1  20   4        4.20        3.12      0.77 o 
   0  20   4       14.35        8.92      1.51 o 
   1  20   4      308.96      287.73      7.85 o 
   2  20   4        0.01       -0.28      0.28 o 
   3  20   4        4.09        6.38      1.04 o 
   4  20   4        4.46        3.55      0.59 o 
  -4  21   4        1.31        1.41      0.34 o 
  -3  21   4       33.52       36.02      1.73 o 
  -2  21   4        6.11        6.13      1.00 o 
  -1  21   4        0.50        0.06      0.38 o 
   0  21   4        0.03        1.09      0.71 o 
   1  21   4       32.59       32.16      2.65 o 
   2  21   4        5.17        4.55      0.64 o 
   3  21   4        0.00        0.01      0.40 o 
   4  21   4        5.05        6.30      0.65 o 
  -4  22   4        6.31        8.77      0.63 o 
  -3  22   4       12.04       10.54      0.91 o 
  -2  22   4        2.31        1.97      0.48 o 
  -1  22   4       14.17       14.67      1.32 o 
   0  22   4        4.31        2.74      0.93 o 
   1  22   4       11.77       10.29      1.52 o 
   2  22   4       89.40       86.20      3.00 o 
   3  22   4        0.04        0.02      0.23 o 
  -4  23   4        9.44       10.48      0.78 o 
  -3  23   4        1.64        2.96      0.49 o 
  -2  23   4        0.04        0.29      0.43 o 
  -1  23   4       27.58       27.96      1.58 o 
   0  23   4       22.80       17.89      1.94 o 
   1  23   4        0.07        0.06      0.52 o 
   2  23   4       23.35       22.27      1.18 o 
   3  23   4       14.74       14.01      0.80 o 
  -3  24   4       16.48       18.82      1.00 o 
  -2  24   4       17.18       17.64      1.60 o 
  -1  24   4       79.86       85.12      5.43 o 
   0  24   4        1.24        1.94      0.73 o 
   1  24   4       13.13       13.22      1.53 o 
   2  24   4       16.29       14.60      0.86 o 
   3  24   4        6.83        6.83      0.48 o 
  -3  25   4        9.17       10.35      0.65 o 
  -2  25   4       19.41       19.59      1.58 o 
  -1  25   4        3.97        5.41      0.69 o 
   0  25   4       90.00       96.11      3.40 o 
   1  25   4       11.85       11.86      1.39 o 
   2  25   4        5.38        5.46      0.56 o 
  -3  26   4        0.91        0.59      0.22 o 
  -2  26   4        1.43        1.81      0.36 o 
  -1  26   4       38.59       34.46      1.44 o 
   0  26   4        9.02        8.80      0.75 o 
   1  26   4        3.08        3.96      0.52 o 
   2  26   4        0.38        0.74      0.31 o 
  -2  27   4        6.77        6.76      0.53 o 
  -1  27   4       23.04       21.14      1.00 o 
   0  27   4        7.47        7.55      0.68 o 
   1  27   4        8.62        7.55      0.62 o 
   2  27   4        0.80        1.13      0.33 o 
  -1  28   4       28.97       29.00      1.48 o 
   0  28   4        2.65        2.30      0.35 o 
   1  28   4        3.49        3.28      0.32 o 
  -6   1   5       15.10       13.96      0.67 o 
  -5   1   5       54.73       60.07      1.58 o 
  -4   1   5       19.56       19.59      0.89 o 
  -3   1   5      150.99      139.45      3.04 o 
  -2   1   5       72.98       78.68      1.39 o 
  -1   1   5      813.35      734.09      4.92 o 
   0   1   5      297.33      307.99      5.39 o 
   1   1   5      192.82      206.47      3.58 o 
   2   1   5        0.72        1.10      0.40 o 
   3   1   5        5.18        5.39      0.62 o 
   4   1   5       62.43       57.32      2.32 o 
   5   1   5        4.41        2.56      0.43 o 
  -6   2   5        0.86        1.23      0.26 o 
  -5   2   5       16.02       17.12      0.86 o 
  -4   2   5      112.63      114.58      2.14 o 
  -3   2   5       29.18       33.42      1.41 o 
  -2   2   5      137.56      155.83      1.96 o 
  -1   2   5      184.12      199.21      2.22 o 
   0   2   5       85.12      100.98      3.09 o 
   1   2   5      758.61      799.04      9.61 o 
   2   2   5       49.35       52.78      2.06 o 
   3   2   5       16.09       16.11      1.01 o 
   4   2   5        0.00        0.32      0.30 o 
   5   2   5        6.76        7.24      0.58 o 
  -6   3   5       18.13       20.47      0.81 o 
  -5   3   5       45.08       45.03      1.35 o 
  -4   3   5        3.01        2.59      0.42 o 
  -3   3   5      135.39      129.71      2.79 o 
  -2   3   5      154.24      159.61      1.99 o 
  -1   3   5      413.20      435.15      4.30 o 
   0   3   5      618.61      606.27     13.98 o 
   1   3   5        0.11        0.21      0.28 o 
   2   3   5       24.09       25.48      1.44 o 
   3   3   5       27.14       26.11      1.09 o 
   4   3   5        6.50        5.34      1.18 o 
   5   3   5        1.04        1.05      0.26 o 
  -6   4   5       21.01       24.38      1.10 o 
  -5   4   5      154.45      162.31      2.59 o 
  -4   4   5        4.71        4.81      0.55 o 
  -3   4   5       56.37       53.01      1.52 o 
  -2   4   5      645.88      647.65     12.85 o 
  -1   4   5       51.32       52.23      1.54 o 
   0   4   5      192.57      184.82      2.99 o 
   1   4   5      113.72      117.21      2.12 o 
   2   4   5       77.39       92.80      3.86 o 
   3   4   5        0.98        1.67      0.32 o 
   4   4   5      129.45      130.49      5.28 o 
   5   4   5        0.45       -0.16      0.24 o 
  -6   5   5       17.84       22.52      1.05 o 
  -5   5   5        4.13        4.69      0.61 o 
  -4   5   5        6.57        5.60      0.59 o 
  -3   5   5      218.13      238.79      4.14 o 
  -2   5   5       15.52       10.78      1.24 o 
  -1   5   5     1437.81     1366.08      8.14 o 
   0   5   5      324.78      380.21      4.35 o 
   1   5   5      479.00      514.44      5.39 o 
   2   5   5       37.72       43.22      2.71 o 
   3   5   5       21.05       18.11      0.92 o 
   4   5   5       16.20       16.62      1.96 o 
   5   5   5        0.54        0.33      0.29 o 
  -6   6   5        4.83        7.27      0.62 o 
  -5   6   5      127.03      130.14      2.30 o 
  -4   6   5       95.64       94.54      2.31 o 
  -3   6   5       65.37       70.90      2.31 o 
  -2   6   5       34.14       32.90      1.89 o 
  -1   6   5      277.19      288.01      3.86 o 
   0   6   5      307.45      325.68      4.12 o 
   1   6   5       40.72       40.06      1.52 o 
   2   6   5       21.46       18.43      1.76 o 
   3   6   5      179.11      184.77      2.89 o 
   4   6   5        0.25       -0.34      0.57 o 
   5   6   5       10.33       11.85      0.67 o 
  -6   7   5        0.00        0.00      0.21 o 
  -5   7   5        8.31       12.30      0.82 o 
  -4   7   5        0.36        0.54      0.25 o 
  -3   7   5       23.83       23.93      1.10 o 
  -2   7   5     1146.86     1126.96      8.63 o 
  -1   7   5       11.31       10.43      0.89 o 
   0   7   5       22.55       24.11      5.52 o 
   1   7   5        0.29        0.69      0.52 o 
   2   7   5        9.16        5.67      1.02 o 
   3   7   5       10.57        9.02      0.77 o 
   4   7   5       25.99       23.58      1.49 o 
   5   7   5        0.06        0.17      0.20 o 
  -6   8   5        0.15        0.28      0.21 o 
  -5   8   5       65.97       65.82      2.15 o 
  -4   8   5       75.37       73.77      2.04 o 
  -3   8   5       10.41        9.01      0.55 o 
  -2   8   5        7.51        6.99      0.73 o 
  -1   8   5       36.07       41.76      2.36 o 
   0   8   5        9.10        9.41      1.05 o 
   1   8   5       37.80       39.60      2.39 o 
   2   8   5      116.10      119.87      4.54 o 
   3   8   5      158.09      166.23      3.16 o 
   4   8   5        2.84        3.57      0.66 o 
   5   8   5        0.14        0.14      0.16 o 
  -6   9   5       17.85       16.14      0.80 o 
  -5   9   5       20.94       24.00      1.40 o 
  -4   9   5        0.55        0.68      0.31 o 
  -3   9   5       73.39       79.66      1.63 o 
  -2   9   5      511.86      495.25     10.72 o 
  -1   9   5       92.57       91.70      3.56 o 
   0   9   5      296.04      305.96      4.34 o 
   1   9   5       26.35       26.48      1.31 o 
   2   9   5       26.06       26.60      1.51 o 
   3   9   5       17.99       19.77      0.97 o 
   4   9   5      121.08      126.89      3.37 o 
   5   9   5        6.63        6.67      0.56 o 
  -6  10   5        1.39        1.27      0.26 o 
  -5  10   5        3.31        2.09      0.75 o 
  -4  10   5        1.60        2.27      0.56 o 
  -3  10   5       12.66       15.21      0.73 o 
  -2  10   5       17.77       20.01      1.26 o 
  -1  10   5        0.06        0.08      0.36 o 
   0  10   5        0.48        0.29      0.24 o 
   1  10   5        0.24        0.09      0.17 o 
   2  10   5      151.63      155.50      3.68 o 
   3  10   5       26.87       25.06      1.30 o 
   4  10   5        0.01        0.11      0.32 o 
   5  10   5        0.18        0.35      0.18 o 
  -6  11   5        8.38        8.51      0.59 o 
  -5  11   5        0.71        0.46      0.27 o 
  -4  11   5        0.54        0.34      0.37 o 
  -3  11   5       12.66       10.40      0.70 o 
  -2  11   5       63.40       61.44      2.24 o 
  -1  11   5        5.21        2.92      0.66 o 
   0  11   5       23.90       25.05      1.31 o 
   1  11   5       99.74      107.10      4.22 o 
   2  11   5      413.57      406.27      6.13 o 
   3  11   5       43.38       46.32      1.76 o 
   4  11   5        0.17        0.50      0.25 o 
   5  11   5        1.17        0.24      0.26 o 
  -6  12   5        0.06        0.36      0.19 o 
  -5  12   5        1.27        2.43      0.44 o 
  -4  12   5       68.20       72.07      2.03 o 
  -3  12   5       85.82       83.93      2.23 o 
  -2  12   5       91.57       93.05      2.27 o 
  -1  12   5       32.43       33.46      2.31 o 
   0  12   5        2.14        1.81      1.00 o 
   1  12   5       80.28       79.12      3.72 o 
   2  12   5      266.91      269.13      9.80 o 
   3  12   5        0.50        0.86      0.36 o 
   4  12   5        8.85        8.74      0.89 o 
   5  12   5        0.14        0.11      0.23 o 
  -5  13   5       80.93       78.93      2.01 o 
  -4  13   5        2.31        4.68      0.56 o 
  -3  13   5      363.95      356.12      5.63 o 
  -2  13   5       99.44      105.68      2.50 o 
  -1  13   5        0.90        0.38      0.36 o 
   0  13   5        0.40        0.01      0.50 o 
   1  13   5        0.28        0.64      0.29 o 
   2  13   5       34.41       30.93      1.37 o 
   3  13   5        9.54       10.90      0.86 o 
   4  13   5        1.79        0.92      0.50 o 
   5  13   5        6.07        5.90      0.63 o 
  -5  14   5        0.31        0.68      0.25 o 
  -4  14   5       26.92       26.30      1.49 o 
  -3  14   5      263.62      256.53      4.80 o 
  -2  14   5       16.40       16.11      0.87 o 
  -1  14   5        2.13        2.26      0.40 o 
   0  14   5      105.24      111.46      3.58 o 
   1  14   5        2.56        2.64      0.52 o 
   2  14   5      184.62      176.99      4.38 o 
   3  14   5       21.23       20.25      1.12 o 
   4  14   5       26.55       27.78      1.41 o 
  -5  15   5        4.16        4.28      0.43 o 
  -4  15   5       14.72       13.44      0.86 o 
  -3  15   5        0.00        0.93      0.38 o 
  -2  15   5      652.76      653.11      6.12 o 
  -1  15   5        0.05        0.16      0.28 o 
   0  15   5       19.37       19.32      1.05 o 
   1  15   5        9.25       13.57      0.90 o 
   2  15   5        6.34        4.26      0.55 o 
   3  15   5       84.30       83.49      5.05 o 
   4  15   5       35.27       38.97      1.56 o 
  -5  16   5        5.15        6.27      0.51 o 
  -4  16   5       36.40       31.66      1.24 o 
  -3  16   5        1.19        0.50      0.74 o 
  -2  16   5        0.30        0.70      0.31 o 
  -1  16   5       55.02       55.98      2.30 o 
   0  16   5        2.51        0.82      0.52 o 
   1  16   5       92.50       92.37      2.80 o 
   2  16   5       51.46       47.03      2.07 o 
   3  16   5        0.98        1.05      0.38 o 
   4  16   5       20.92       21.00      1.13 o 
  -5  17   5        0.27        0.65      0.33 o 
  -4  17   5        5.57        5.03      0.50 o 
  -3  17   5      106.57      104.38      3.32 o 
  -2  17   5        7.32        9.07      0.75 o 
  -1  17   5        2.16        3.49      0.89 o 
   0  17   5       34.36       33.63      1.78 o 
   1  17   5        7.19        3.88      0.63 o 
   2  17   5       66.03       57.16      2.24 o 
   3  17   5        9.56        8.87      0.84 o 
   4  17   5       28.04       28.90      1.13 o 
  -5  18   5        1.97        1.98      0.38 o 
  -4  18   5        6.06        6.28      0.90 o 
  -3  18   5       42.10       46.75      2.80 o 
  -2  18   5      100.43      103.69      2.92 o 
  -1  18   5       38.42       40.31      2.88 o 
   0  18   5        7.05        3.32      0.92 o 
   1  18   5        6.80        5.18      0.67 o 
   2  18   5       31.79       31.97      1.67 o 
   3  18   5        5.21        4.50      0.57 o 
   4  18   5        8.58        8.40      0.53 o 
  -4  19   5        5.51        6.35      0.83 o 
  -3  19   5        2.51        2.41      0.52 o 
  -2  19   5        1.68        1.42      0.50 o 
  -1  19   5       11.17       10.01      1.45 o 
   0  19   5       34.98       30.01      2.58 o 
   1  19   5       38.59       44.93      3.08 o 
   2  19   5        0.41        1.66      0.43 o 
   3  19   5        8.04        9.99      1.19 o 
   4  19   5        0.24       -0.18      0.21 o 
  -4  20   5        0.22        0.60      0.28 o 
  -3  20   5       55.30       56.64      2.09 o 
  -2  20   5       52.06       51.62      2.01 o 
  -1  20   5        0.68       -0.22      0.58 o 
   0  20   5      143.48      129.67      5.28 o 
   1  20   5       32.95       30.79      2.53 o 
   2  20   5        6.18        4.40      1.24 o 
   3  20   5        0.25        0.21      0.29 o 
  -4  21   5       44.82       47.10      2.89 o 
  -3  21   5        0.09        0.47      0.32 o 
  -2  21   5       73.91       77.41      2.52 o 
  -1  21   5       29.11       32.23      1.69 o 
   0  21   5      107.62      102.12      4.63 o 
   1  21   5       61.35       67.78      3.65 o 
   2  21   5        7.98        8.43      0.77 o 
   3  21   5        1.16        1.18      0.43 o 
  -4  22   5       22.05       19.13      1.17 o 
  -3  22   5       16.33       19.13      1.08 o 
  -2  22   5       19.64       20.65      1.71 o 
  -1  22   5        0.13        0.16      0.31 o 
   0  22   5       35.24       33.51      2.62 o 
   1  22   5        3.32        3.97      0.95 o 
   2  22   5        0.57        0.57      0.45 o 
   3  22   5        4.61        3.70      0.40 o 
  -3  23   5        0.02        0.03      0.27 o 
  -2  23   5        6.17        4.47      0.79 o 
  -1  23   5        9.53        7.69      0.80 o 
   0  23   5        0.07       -0.29      0.65 o 
   1  23   5        3.44        2.56      0.74 o 
   2  23   5        0.07       -0.04      0.18 o 
   3  23   5        5.30        5.80      0.45 o 
  -3  24   5        0.03        0.06      0.18 o 
  -2  24   5        0.06       -0.30      0.30 o 
  -1  24   5        8.87        7.86      0.76 o 
   0  24   5        5.98        4.89      0.96 o 
   1  24   5        2.73        1.86      0.56 o 
   2  24   5       13.94       14.28      1.12 o 
  -3  25   5        0.70        0.37      0.22 o 
  -2  25   5        9.55       10.79      0.83 o 
  -1  25   5        4.01        4.47      0.55 o 
   0  25   5        4.85        4.77      0.45 o 
   1  25   5        0.61        1.03      0.44 o 
   2  25   5        0.00       -0.16      0.16 o 
  -2  26   5        5.09        4.50      0.48 o 
  -1  26   5        8.26        8.21      0.64 o 
   0  26   5        6.51        7.57      0.49 o 
   1  26   5        4.72        5.09      0.58 o 
   2  26   5        9.97        9.46      0.76 o 
  -2  27   5        4.38        6.48      0.64 o 
  -1  27   5       41.14       42.20      1.15 o 
   0  27   5       13.75       13.05      0.70 o 
   1  27   5        0.34        0.28      0.28 o 
  -1  28   5        0.63        0.69      0.26 o 
  -6   0   6       36.34       39.35      2.90 o 
  -5   0   6       13.88       12.66      1.41 o 
  -4   0   6     1401.94     1292.10     10.36 o 
  -3   0   6       30.16       26.22      2.43 o 
  -2   0   6     1045.77      985.56     18.83 o 
  -1   0   6     1024.38     1103.63      7.54 o 
   0   0   6       53.40       73.36      2.98 o 
   1   0   6      350.43      383.39      7.64 o 
   2   0   6      126.33      133.94      3.88 o 
   3   0   6       33.67       35.39      2.73 o 
   4   0   6        6.13        6.54      1.15 o 
   5   0   6       24.16       24.89      1.60 o 
  -6   1   6        0.96        1.16      0.20 o 
  -5   1   6        0.17        0.21      0.22 o 
  -4   1   6        7.25        6.40      0.57 o 
  -3   1   6       46.38       46.06      1.44 o 
  -2   1   6        1.81        2.78      0.47 o 
  -1   1   6        1.26        1.47      0.32 o 
   0   1   6      163.47      165.62      4.84 o 
   1   1   6      166.11      187.40      7.06 o 
   2   1   6        0.01       -0.11      0.20 o 
   3   1   6       13.15       14.98      1.03 o 
   4   1   6        3.77        2.72      0.55 o 
   5   1   6        0.73        0.33      0.15 o 
  -6   2   6        3.97        4.31      0.42 o 
  -5   2   6        0.18       -0.10      0.24 o 
  -4   2   6      216.43      208.45      4.35 o 
  -3   2   6      177.42      161.86      2.18 o 
  -2   2   6      169.61      151.74      3.24 o 
  -1   2   6      597.15      657.52      6.16 o 
   0   2   6       16.43       20.63      0.93 o 
   1   2   6        2.07        2.48      0.60 o 
   2   2   6      123.47      120.23      2.30 o 
   3   2   6       95.53       94.31      2.70 o 
   4   2   6        0.01        0.12      0.47 o 
   5   2   6        0.83        1.19      0.23 o 
  -6   3   6        5.17        5.55      0.47 o 
  -5   3   6        3.40        3.23      0.66 o 
  -4   3   6       25.11       28.50      1.25 o 
  -3   3   6       11.16       14.03      1.21 o 
  -2   3   6        6.05        8.61      0.61 o 
  -1   3   6       14.26       13.43      1.39 o 
   0   3   6        0.02       -0.06      0.23 o 
   1   3   6       60.22       54.57      1.74 o 
   2   3   6       27.57       28.88      0.99 o 
   3   3   6        4.90        3.45      0.53 o 
   4   3   6        1.44        0.91      0.55 o 
   5   3   6        0.53       -0.07      0.16 o 
  -6   4   6        4.82        5.75      0.49 o 
  -5   4   6        0.04        0.21      0.33 o 
  -4   4   6       78.82       79.42      2.02 o 
  -3   4   6       88.96       96.16      2.28 o 
  -2   4   6       28.01       28.20      1.53 o 
  -1   4   6       49.42       49.79      1.92 o 
   0   4   6       13.04       11.76      0.88 o 
   1   4   6      386.75      386.32      6.94 o 
   2   4   6      217.92      231.43      3.30 o 
   3   4   6        1.95        0.96      0.38 o 
   4   4   6        0.59        0.22      0.50 o 
   5   4   6        8.41        6.25      0.44 o 
  -6   5   6        0.86        1.07      0.26 o 
  -5   5   6        7.74        6.40      1.11 o 
  -4   5   6        0.03       -0.35      0.35 o 
  -3   5   6       60.56       63.05      1.61 o 
  -2   5   6        0.75        1.18      0.49 o 
  -1   5   6      794.28      807.88      6.71 o 
   0   5   6       13.23       16.63      1.49 o 
   1   5   6       88.34      101.35      3.60 o 
   2   5   6       36.88       40.41      1.32 o 
   3   5   6       11.25        8.17      0.64 o 
   4   5   6        0.33       -0.63      0.64 o 
   5   5   6       24.04       21.74      0.77 o 
  -6   6   6       23.52       23.88      0.94 o 
  -5   6   6       37.24       38.39      3.97 o 
  -4   6   6       19.33       18.77      0.88 o 
  -3   6   6      185.27      184.81      2.77 o 
  -2   6   6      172.65      163.95      3.40 o 
  -1   6   6      133.77      139.48      2.87 o 
   0   6   6      460.52      451.78      9.01 o 
   1   6   6       28.44       32.91      1.53 o 
   2   6   6        5.60        8.15      0.59 o 
   3   6   6       57.67       56.57      1.62 o 
   4   6   6       28.56       29.82      2.44 o 
   5   6   6        4.25        3.38      0.30 o 
  -6   7   6        0.02        0.64      0.21 o 
  -5   7   6       30.19       34.75      3.38 o 
  -4   7   6        1.14        1.56      0.32 o 
  -3   7   6      414.11      383.78      4.96 o 
  -2   7   6      335.51      321.11      4.87 o 
  -1   7   6      301.42      322.00      5.83 o 
   0   7   6       75.50       94.10      2.76 o 
   1   7   6       83.97       90.35      2.55 o 
   2   7   6       14.25       14.96      0.81 o 
   3   7   6        4.31        4.88      0.61 o 
   4   7   6       19.46       22.08      2.09 o 
   5   7   6        1.98        1.10      0.18 o 
  -6   8   6        7.34        7.68      0.51 o 
  -5   8   6        4.69        3.45      0.60 o 
  -4   8   6       14.22       15.87      1.86 o 
  -3   8   6        2.49        1.56      0.31 o 
  -2   8   6      296.13      285.93      4.69 o 
  -1   8   6      167.84      163.14      3.29 o 
   0   8   6       11.12        7.74      1.00 o 
   1   8   6        1.39        1.54      0.56 o 
   2   8   6        1.52        1.22      0.45 o 
   3   8   6        0.76        0.61      0.34 o 
   4   8   6       38.39       40.12      2.75 o 
   5   8   6       15.26       17.07      1.13 o 
  -6   9   6       23.35       22.63      0.80 o 
  -5   9   6        9.20        7.30      0.80 o 
  -4   9   6        3.14        1.89      0.60 o 
  -3   9   6       14.58       13.43      0.92 o 
  -2   9   6      117.84      111.35      2.46 o 
  -1   9   6      383.84      395.16      5.24 o 
   0   9   6        0.31        0.20      0.23 o 
   1   9   6      202.67      205.32      5.68 o 
   2   9   6      290.26      285.78      4.08 o 
   3   9   6       70.50       71.04      1.84 o 
   4   9   6        4.83        6.12      0.67 o 
   5   9   6        3.45        3.28      0.49 o 
  -6  10   6       12.94       10.38      0.49 o 
  -5  10   6       20.47       21.80      1.27 o 
  -4  10   6      114.81      114.96      4.85 o 
  -3  10   6      454.48      453.08      6.47 o 
  -2  10   6      437.97      422.71      4.15 o 
  -1  10   6        4.47        8.52      0.82 o 
   0  10   6       44.75       49.91      1.93 o 
   1  10   6      122.06      120.00      2.95 o 
   2  10   6      177.30      176.99      3.83 o 
   3  10   6        5.35        7.70      0.74 o 
   4  10   6       21.47       22.42      1.22 o 
   5  10   6        2.14        1.18      0.31 o 
  -5  11   6        0.01        0.10      0.29 o 
  -4  11   6        0.01       -0.72      0.72 o 
  -3  11   6       51.89       54.80      3.34 o 
  -2  11   6       63.60       63.73      1.65 o 
  -1  11   6       90.78       99.92      2.64 o 
   0  11   6      123.59      121.73      2.52 o 
   1  11   6       86.01       80.54      2.11 o 
   2  11   6      373.46      374.31      8.34 o 
   3  11   6      330.86      329.64      4.57 o 
   4  11   6        6.37        7.75      0.72 o 
  -5  12   6        0.29        0.42      0.35 o 
  -4  12   6       28.54       28.31      2.40 o 
  -3  12   6       25.12       28.47      2.48 o 
  -2  12   6       82.10       84.69      2.22 o 
  -1  12   6       30.85       29.70      1.28 o 
   0  12   6       77.31       82.90      2.12 o 
   1  12   6       17.12       15.46      1.14 o 
   2  12   6       32.79       34.93      2.60 o 
   3  12   6       11.04       11.33      0.87 o 
   4  12   6       20.83       22.74      1.18 o 
  -5  13   6       28.35       31.64      1.67 o 
  -4  13   6       35.20       39.93      2.82 o 
  -3  13   6      382.32      391.99      9.09 o 
  -2  13   6       45.12       42.49      1.99 o 
  -1  13   6      246.32      236.20      4.64 o 
   0  13   6       29.86       32.11      1.35 o 
   1  13   6        2.86        3.90      0.50 o 
   2  13   6       30.20       32.32      2.53 o 
   3  13   6        9.13        8.40      1.68 o 
   4  13   6        4.66        4.87      0.55 o 
  -5  14   6        0.43        0.38      0.25 o 
  -4  14   6        0.00        0.67      0.58 o 
  -3  14   6       47.37       46.22      3.14 o 
  -2  14   6        0.02        0.33      0.55 o 
  -1  14   6        1.01        0.09      0.25 o 
   0  14   6       64.21       58.17      1.83 o 
   1  14   6      284.32      269.85      4.81 o 
   2  14   6        0.97        1.04      0.30 o 
   3  14   6       38.94       36.48      3.24 o 
   4  14   6        0.76        0.66      0.26 o 
  -5  15   6       14.59       15.23      0.78 o 
  -4  15   6       75.70       76.29      2.41 o 
  -3  15   6      134.88      146.52      5.53 o 
  -2  15   6       14.21       15.25      1.69 o 
  -1  15   6      344.54      340.16      8.27 o 
   0  15   6       67.86       61.47      2.38 o 
   1  15   6       70.23       72.12      4.14 o 
   2  15   6        1.82        0.99      0.31 o 
   3  15   6        1.79        2.00      0.47 o 
   4  15   6        8.19        9.34      0.64 o 
  -5  16   6       20.95       20.38      2.07 o 
  -4  16   6        1.70        2.30      0.47 o 
  -3  16   6       19.82       19.29      2.04 o 
  -2  16   6      166.89      162.92      5.42 o 
  -1  16   6      272.48      275.26      7.54 o 
   0  16   6      110.73      102.43      4.71 o 
   1  16   6        0.33        0.29      0.27 o 
   2  16   6       32.06       32.13      1.33 o 
   3  16   6        0.18       -0.44      0.44 o 
   4  16   6        2.09        1.51      0.25 o 
  -5  17   6       11.21       11.12      0.84 o 
  -4  17   6        8.59        5.77      0.59 o 
  -3  17   6      129.95      128.13      5.05 o 
  -2  17   6       62.52       62.77      3.33 o 
  -1  17   6       25.88       21.19      2.14 o 
   0  17   6        3.63        3.28      0.74 o 
   1  17   6      153.89      141.58      5.44 o 
   2  17   6       10.40       11.11      0.96 o 
   3  17   6        0.24        0.30      0.21 o 
   4  17   6        5.46        6.19      0.60 o 
  -4  18   6       18.10       16.55      1.53 o 
  -3  18   6       39.00       41.46      2.82 o 
  -2  18   6      190.86      185.48      5.60 o 
  -1  18   6       95.94      103.44      4.62 o 
   0  18   6       18.10       15.12      1.13 o 
   1  18   6       38.99       35.06      2.67 o 
   2  18   6        6.27        5.86      0.69 o 
   3  18   6        0.00        0.12      0.29 o 
  -4  19   6       13.99       14.29      1.33 o 
  -3  19   6       11.36       11.22      1.48 o 
  -2  19   6       56.71       50.90      2.86 o 
  -1  19   6       35.11       28.55      2.41 o 
   0  19   6        1.42        1.76      0.82 o 
   1  19   6       16.17       15.31      1.73 o 
   2  19   6        7.33        6.87      0.70 o 
   3  19   6        1.14        1.62      0.49 o 
  -4  20   6        1.06        0.90      0.40 o 
  -3  20   6       65.19       62.72      3.14 o 
  -2  20   6        7.59        5.90      0.99 o 
  -1  20   6       49.75       59.24      3.37 o 
   0  20   6       21.24       23.25      2.22 o 
   1  20   6        2.82        2.96      0.80 o 
   2  20   6        0.50        0.24      0.22 o 
   3  20   6        0.14        0.15      0.28 o 
  -4  21   6        5.96        6.01      0.68 o 
  -3  21   6       29.64       34.73      2.20 o 
  -2  21   6        7.93        5.94      0.91 o 
  -1  21   6        7.57        7.86      1.24 o 
   0  21   6        4.09        4.14      0.99 o 
   1  21   6        5.83        7.93      0.80 o 
   2  21   6        0.03        0.05      0.25 o 
   3  21   6        2.77        3.95      0.57 o 
  -3  22   6        7.37        7.06      0.95 o 
  -2  22   6       12.18       13.94      1.25 o 
  -1  22   6        4.52        3.29      0.82 o 
   0  22   6       26.41       28.90      2.30 o 
   1  22   6        0.07        0.19      0.28 o 
   2  22   6        9.38        9.80      0.79 o 
   3  22   6        0.54        0.16      0.15 o 
  -3  23   6       34.42       34.10      1.79 o 
  -2  23   6        1.14        1.43      0.52 o 
  -1  23   6       21.08       17.60      1.61 o 
   0  23   6       15.04       15.43      1.57 o 
   1  23   6        0.12        0.47      0.25 o 
   2  23   6        4.59        4.23      0.41 o 
  -3  24   6        8.68        7.62      0.75 o 
  -2  24   6        0.19        0.43      0.35 o 
  -1  24   6        3.00        4.16      0.77 o 
   0  24   6        4.80        5.15      0.86 o 
   1  24   6        3.96        3.99      0.74 o 
   2  24   6       14.30       11.73      0.93 o 
  -2  25   6       15.81       19.13      1.31 o 
  -1  25   6        0.01       -0.10      0.26 o 
   0  25   6        2.97        1.82      0.31 o 
   1  25   6       10.15       10.46      0.67 o 
  -2  26   6        0.22        0.54      0.26 o 
  -1  26   6        0.02        0.21      0.20 o 
   0  26   6        7.10        7.12      0.81 o 
   1  26   6        9.04        8.44      0.72 o 
  -1  27   6       23.63       24.71      1.19 o 
   0  27   6        2.18        1.70      0.33 o 
  -6   1   7        1.90        1.96      0.34 o 
  -5   1   7       48.44       51.67      1.75 o 
  -4   1   7       39.08       39.16      1.26 o 
  -3   1   7      184.32      187.92      4.26 o 
  -2   1   7      406.04      422.97      5.82 o 
  -1   1   7       79.01       82.07      2.59 o 
   0   1   7      314.64      318.60      4.01 o 
   1   1   7       10.88       11.11      0.69 o 
   2   1   7        2.61        1.96      0.31 o 
   3   1   7       26.64       22.86      1.56 o 
   4   1   7        6.69        6.45      0.69 o 
   5   1   7        8.23        7.99      0.48 o 
  -6   2   7        6.25        6.13      0.55 o 
  -5   2   7       46.07       39.83      1.38 o 
  -4   2   7        2.92        1.38      0.29 o 
  -3   2   7      173.19      164.90      5.53 o 
  -2   2   7       50.32       44.64      1.57 o 
  -1   2   7       17.71       16.27      1.63 o 
   0   2   7       66.95       74.76      1.95 o 
   1   2   7        0.16        0.79      0.23 o 
   2   2   7       69.36       71.37      2.08 o 
   3   2   7        8.72        8.59      0.79 o 
   4   2   7       29.34       25.04      1.29 o 
   5   2   7       13.35       14.04      0.60 o 
  -6   3   7        0.39        0.93      0.26 o 
  -5   3   7       45.80       45.80      1.82 o 
  -4   3   7       73.48       74.17      2.55 o 
  -3   3   7      262.51      265.48      5.07 o 
  -2   3   7        0.01        0.89      0.27 o 
  -1   3   7       50.83       46.12      2.76 o 
   0   3   7      317.57      335.23      4.11 o 
   1   3   7       18.32       19.17      0.91 o 
   2   3   7        7.13        6.82      0.67 o 
   3   3   7       49.28       41.97      1.39 o 
   4   3   7       13.63       11.64      1.39 o 
   5   3   7        1.70        1.93      0.34 o 
  -6   4   7        4.92        5.56      0.54 o 
  -5   4   7        0.46        0.28      0.39 o 
  -4   4   7       20.50       18.30      1.28 o 
  -3   4   7      235.89      200.55      4.01 o 
  -2   4   7      668.64      614.72     11.68 o 
  -1   4   7      136.01      137.30      4.78 o 
   0   4   7      327.79      324.32      5.07 o 
   1   4   7       26.23       29.95      1.27 o 
   2   4   7       24.99       27.99      1.32 o 
   3   4   7        2.91        2.08      0.34 o 
   4   4   7        8.11        6.77      1.09 o 
  -6   5   7       11.73       11.46      0.51 o 
  -5   5   7       48.74       49.19      2.69 o 
  -4   5   7        8.79        7.20      0.80 o 
  -3   5   7       87.65       76.28      2.10 o 
  -2   5   7       65.94       55.00      2.71 o 
  -1   5   7       36.17       32.83      2.04 o 
   0   5   7       11.70       12.39      1.44 o 
   1   5   7        1.67        1.17      0.29 o 
   2   5   7        5.15        4.31      0.54 o 
   3   5   7       10.44       11.36      0.73 o 
   4   5   7       10.36        9.06      1.25 o 
  -5   6   7        7.90        9.68      1.17 o 
  -4   6   7        1.99        2.07      0.37 o 
  -3   6   7      464.51      431.87      8.89 o 
  -2   6   7        4.07        2.73      0.44 o 
  -1   6   7       96.00       87.83      3.94 o 
   0   6   7       57.56       66.42      3.34 o 
   1   6   7       90.44       92.52      1.73 o 
   2   6   7       85.92       89.28      2.33 o 
   3   6   7        3.02        3.15      0.46 o 
   4   6   7        0.22        0.67      0.55 o 
  -5   7   7       10.83       10.37      1.18 o 
  -4   7   7        0.03       -0.27      0.27 o 
  -3   7   7       12.83       13.18      1.17 o 
  -2   7   7       11.80       13.25      1.12 o 
  -1   7   7        8.16        8.56      1.24 o 
   0   7   7       48.27       50.08      2.02 o 
   1   7   7       84.55       85.24      1.90 o 
   2   7   7       81.12       84.54      1.99 o 
   3   7   7        9.02        9.66      0.77 o 
   4   7   7       53.86       56.06      2.90 o 
  -5   8   7        6.11        6.31      0.93 o 
  -4   8   7        1.42        1.34      0.44 o 
  -3   8   7       10.32       11.77      1.08 o 
  -2   8   7        8.79        6.59      0.64 o 
  -1   8   7       76.14       71.08      1.93 o 
   0   8   7       12.31       14.99      1.10 o 
   1   8   7        0.50        0.71      0.40 o 
   2   8   7        1.25        1.40      0.31 o 
   3   8   7        2.10        0.95      0.39 o 
   4   8   7        0.35        0.60      0.48 o 
  -5   9   7        0.05       -0.23      0.34 o 
  -4   9   7       23.81       22.74      1.44 o 
  -3   9   7        6.62        6.01      0.80 o 
  -2   9   7      441.94      424.55      5.00 o 
  -1   9   7        0.86        0.97      0.28 o 
   0   9   7      198.11      186.27      2.81 o 
   1   9   7       44.85       44.80      2.01 o 
   2   9   7       91.65       90.45      2.01 o 
   3   9   7       12.33       11.75      1.06 o 
   4   9   7        1.22        0.59      0.40 o 
  -5  10   7        6.03        7.10      0.66 o 
  -4  10   7      123.53      138.34      3.46 o 
  -3  10   7        1.19        2.11      0.54 o 
  -2  10   7       57.87       58.07      1.98 o 
  -1  10   7      103.15       97.29      2.03 o 
   0  10   7      202.44      195.77      5.34 o 
   1  10   7      261.39      259.11      7.89 o 
   2  10   7       89.07       93.05      2.40 o 
   3  10   7       43.29       46.97      2.04 o 
   4  10   7        7.36        6.23      0.54 o 
  -5  11   7        0.82        0.62      0.57 o 
  -4  11   7      139.20      153.05      5.24 o 
  -3  11   7        1.63        1.68      0.84 o 
  -2  11   7        1.48        0.07      0.41 o 
  -1  11   7        6.32        9.25      0.97 o 
   0  11   7      320.28      292.08      4.14 o 
   1  11   7       13.58       13.96      1.16 o 
   2  11   7        1.13        0.89      0.30 o 
   3  11   7       57.55       62.15      2.29 o 
   4  11   7        0.21        0.24      0.19 o 
  -5  12   7        3.22        3.85      0.46 o 
  -4  12   7       65.42       58.07      3.20 o 
  -3  12   7        0.37        0.08      0.48 o 
  -2  12   7       61.79       58.22      3.29 o 
  -1  12   7        2.47        1.62      0.48 o 
   0  12   7       96.38       88.78      2.29 o 
   1  12   7        2.98        2.46      0.56 o 
   2  12   7       70.92       73.89      2.68 o 
   3  12   7       29.57       28.80      1.55 o 
   4  12   7       11.89       13.29      0.70 o 
  -5  13   7        1.02        0.71      0.24 o 
  -4  13   7        0.74        0.53      0.56 o 
  -3  13   7        0.27        1.20      0.73 o 
  -2  13   7      169.91      176.10      5.76 o 
  -1  13   7        1.13        1.33      0.52 o 
   0  13   7       80.68       73.22      2.59 o 
   1  13   7       15.65       20.37      1.41 o 
   2  13   7      138.41      146.28      4.65 o 
   3  13   7        0.76        0.75      0.36 o 
   4  13   7        2.69        2.96      0.33 o 
  -5  14   7        0.30        0.55      0.19 o 
  -4  14   7       11.42       12.15      1.44 o 
  -3  14   7       13.90       12.94      1.64 o 
  -2  14   7       71.29       68.27      3.58 o 
  -1  14   7        0.16       -0.11      0.60 o 
   0  14   7      177.85      180.68      4.06 o 
   1  14   7        6.31        4.94      0.71 o 
   2  14   7        1.08        0.64      0.36 o 
   3  14   7       22.28       21.21      1.27 o 
   4  14   7        0.86        0.93      0.29 o 
  -5  15   7       12.15       10.91      0.82 o 
  -4  15   7        0.24       -0.08      0.24 o 
  -3  15   7       93.24       85.09      3.99 o 
  -2  15   7      330.20      344.36      7.99 o 
  -1  15   7        0.88        0.28      0.51 o 
   0  15   7        0.25        1.17      0.56 o 
   1  15   7        0.44        0.13      0.40 o 
   2  15   7        0.90        0.78      0.34 o 
   3  15   7        0.37        0.24      0.27 o 
  -4  16   7        0.01        0.11      0.23 o 
  -3  16   7       21.26       23.00      2.05 o 
  -2  16   7        3.22        4.19      0.96 o 
  -1  16   7        2.35        2.06      0.77 o 
   0  16   7       15.70       21.72      2.79 o 
   1  16   7       60.25       60.45      2.34 o 
   2  16   7        0.75        0.54      0.28 o 
   3  16   7        5.06        4.56      0.53 o 
  -4  17   7        1.23        1.79      0.36 o 
  -3  17   7       32.64       31.04      2.28 o 
  -2  17   7      169.74      164.07      5.27 o 
  -1  17   7       13.03       15.61      1.81 o 
   0  17   7       25.31       22.55      1.39 o 
   1  17   7        5.88        5.22      1.00 o 
   2  17   7        4.49        6.17      0.67 o 
   3  17   7        0.05       -0.23      0.23 o 
  -4  18   7        0.03        0.21      0.25 o 
  -3  18   7        2.56        5.35      0.99 o 
  -2  18   7       71.86       76.57      3.48 o 
  -1  18   7       11.65       12.29      1.57 o 
   0  18   7       58.75       59.96      3.94 o 
   1  18   7        2.31        1.63      0.47 o 
   2  18   7        3.97        3.81      0.52 o 
   3  18   7        0.70        0.92      0.33 o 
  -4  19   7        4.39        3.78      0.52 o 
  -3  19   7       14.36       13.70      1.39 o 
  -2  19   7        4.55        4.05      0.82 o 
  -1  19   7       27.67       25.44      2.20 o 
   0  19   7       18.09       14.16      1.68 o 
   1  19   7       14.35       15.41      1.10 o 
   2  19   7        0.10       -0.07      0.24 o 
   3  19   7       14.38       15.34      1.03 o 
  -3  20   7        8.44        9.55      1.14 o 
  -2  20   7       43.39       43.23      1.74 o 
  -1  20   7       14.51       16.13      1.70 o 
   0  20   7        2.25        0.54      0.60 o 
   1  20   7        0.02       -0.08      0.24 o 
   2  20   7        0.63        0.31      0.48 o 
  -3  21   7        1.10        1.66      0.52 o 
  -2  21   7        1.52        2.12      0.41 o 
  -1  21   7      114.49      115.14      4.20 o 
   0  21   7        0.15       -0.23      0.55 o 
   1  21   7        2.94        3.28      0.88 o 
   2  21   7        0.33       -0.21      0.26 o 
  -3  22   7        0.04        0.02      0.26 o 
  -2  22   7        0.74        0.37      0.22 o 
  -1  22   7       20.75       22.12      1.73 o 
   0  22   7        7.06        6.74      1.04 o 
   1  22   7       14.43       13.71      1.10 o 
   2  22   7       22.54       24.16      1.18 o 
  -3  23   7        2.41        3.50      0.48 o 
  -2  23   7        0.00       -0.33      0.33 o 
  -1  23   7       61.20       60.59      2.61 o 
   0  23   7        0.46        1.21      0.47 o 
   1  23   7        5.48        6.33      0.79 o 
  -2  24   7        1.36        0.30      0.24 o 
  -1  24   7        0.01        0.24      0.32 o 
   0  24   7       43.41       45.22      2.11 o 
   1  24   7        5.50        4.59      0.56 o 
  -1  25   7       10.99       11.10      0.59 o 
   0  25   7        0.36        0.48      0.29 o 
  -5   0   8       13.97       14.51      1.04 o 
  -4   0   8      162.06      155.13      5.20 o 
  -3   0   8       40.50       36.00      2.75 o 
  -2   0   8       64.10       62.54      1.96 o 
  -1   0   8      500.04      462.14      6.75 o 
   0   0   8       13.55       14.73      0.94 o 
   1   0   8      107.56      113.55      2.77 o 
   2   0   8        1.92        1.83      0.41 o 
   3   0   8      108.03      112.15      4.58 o 
   4   0   8        7.01        3.38      0.57 o 
  -5   1   8       19.34       15.12      0.81 o 
  -4   1   8       32.48       25.21      1.51 o 
  -3   1   8       28.23       26.14      1.67 o 
  -2   1   8        0.11        0.46      0.18 o 
  -1   1   8       44.06       47.69      1.21 o 
   0   1   8       32.22       33.59      1.00 o 
   1   1   8        8.40        8.48      0.52 o 
   2   1   8       29.04       28.60      1.04 o 
   3   1   8        5.53        4.14      0.98 o 
   4   1   8        2.09        1.27      0.27 o 
  -5   2   8        7.79        9.76      0.64 o 
  -4   2   8       84.95       79.52      2.64 o 
  -3   2   8       86.06       92.41      3.10 o 
  -2   2   8        0.01        0.05      0.18 o 
  -1   2   8       34.57       24.83      0.87 o 
   0   2   8        0.36        0.28      0.21 o 
   1   2   8        0.11        0.45      0.26 o 
   2   2   8        0.12       -0.04      0.27 o 
   3   2   8        7.80        8.64      0.93 o 
   4   2   8        0.14       -0.13      0.33 o 
  -5   3   8        1.03        0.66      0.34 o 
  -4   3   8       70.14       75.46      1.97 o 
  -3   3   8       82.05       77.30      3.39 o 
  -2   3   8       39.82       40.52      1.37 o 
  -1   3   8       21.00       20.82      0.80 o 
   0   3   8      263.35      269.03      3.49 o 
   1   3   8       44.41       44.06      2.00 o 
   2   3   8        0.23        0.04      0.27 o 
   3   3   8        5.11        4.17      0.50 o 
   4   3   8        3.75        3.23      0.64 o 
  -5   4   8        0.17        0.19      0.32 o 
  -4   4   8        3.72        2.00      0.39 o 
  -3   4   8        2.18        2.68      0.61 o 
  -2   4   8        0.44       -0.26      0.26 o 
  -1   4   8      194.99      205.97      3.12 o 
   0   4   8       33.66       30.81      1.19 o 
   1   4   8        0.69        0.69      0.42 o 
   2   4   8        0.21        0.08      0.28 o 
   3   4   8        2.14        2.37      0.52 o 
   4   4   8        4.10        3.35      0.64 o 
  -5   5   8        6.71        6.32      0.76 o 
  -4   5   8       12.37       11.70      0.79 o 
  -3   5   8      141.11      156.00      4.02 o 
  -2   5   8       30.50       31.14      1.18 o 
  -1   5   8       30.60       29.30      1.17 o 
   0   5   8       14.99       14.84      0.84 o 
   1   5   8      123.74      127.64      2.42 o 
   2   5   8       29.01       28.39      1.18 o 
   3   5   8        4.97        5.40      0.90 o 
   4   5   8        2.47        1.34      0.44 o 
  -5   6   8        0.05       -0.10      0.27 o 
  -4   6   8        0.32        0.75      0.37 o 
  -3   6   8       61.73       55.62      2.63 o 
  -2   6   8      319.34      324.84      8.06 o 
  -1   6   8       20.85       19.68      1.38 o 
   0   6   8       26.13       22.01      1.01 o 
   1   6   8        0.01       -0.24      0.28 o 
   2   6   8        1.38        0.77      0.36 o 
   3   6   8       16.12       18.99      1.01 o 
   4   6   8        3.48        2.73      0.59 o 
  -5   7   8        1.98        1.79      0.34 o 
  -4   7   8        5.36        7.83      0.84 o 
  -3   7   8      190.27      193.35      3.30 o 
  -2   7   8       50.76       47.25      3.06 o 
  -1   7   8      224.29      222.85      4.80 o 
   0   7   8        0.08        0.13      0.24 o 
   1   7   8      632.80      624.40      4.95 o 
   2   7   8       38.63       37.74      1.34 o 
   3   7   8       31.04       31.52      1.74 o 
   4   7   8        9.25       10.25      1.01 o 
  -5   8   8        5.20        5.55      0.90 o 
  -4   8   8       21.45       29.11      2.21 o 
  -3   8   8       49.04       57.17      1.95 o 
  -2   8   8      269.83      263.75      7.21 o 
  -1   8   8        5.74        7.18      0.82 o 
   0   8   8      277.83      304.81      5.02 o 
   1   8   8      303.98      311.00      3.32 o 
   2   8   8       29.66       30.81      1.18 o 
   3   8   8        3.46        3.36      0.58 o 
   4   8   8        1.30        1.39      0.44 o 
  -5   9   8        0.00       -0.12      0.22 o 
  -4   9   8        0.32        0.55      0.43 o 
  -3   9   8      272.11      259.55      6.32 o 
  -2   9   8      397.84      377.93      6.29 o 
  -1   9   8      375.70      366.86      6.97 o 
   0   9   8       29.72       34.01      1.49 o 
   1   9   8      146.66      156.35      3.19 o 
   2   9   8        1.77        1.96      0.34 o 
   3   9   8        7.38        6.75      0.76 o 
   4   9   8        2.27        2.12      0.45 o 
  -5  10   8        9.68       10.10      1.37 o 
  -4  10   8       19.37       18.83      1.20 o 
  -3  10   8        6.53        2.52      0.79 o 
  -2  10   8        7.76        7.13      1.12 o 
  -1  10   8       25.84       26.82      1.58 o 
   0  10   8        0.29        0.41      0.52 o 
   1  10   8       93.70       94.36      3.07 o 
   2  10   8       34.49       36.99      1.77 o 
   3  10   8        0.14        0.24      0.33 o 
   4  10   8        6.65        6.50      0.68 o 
  -5  11   8       24.47       27.92      0.96 o 
  -4  11   8      192.16      208.29      3.80 o 
  -3  11   8      143.91      143.47      4.91 o 
  -2  11   8       53.27       53.14      2.16 o 
  -1  11   8      250.36      246.22      4.67 o 
   0  11   8        8.22       10.75      1.06 o 
   1  11   8        0.38        0.51      0.29 o 
   2  11   8       15.48       16.00      1.13 o 
   3  11   8        0.09        0.09      0.27 o 
   4  11   8        5.93        6.32      0.59 o 
  -5  12   8        6.63        3.97      0.34 o 
  -4  12   8        5.17        4.34      0.61 o 
  -3  12   8        1.99        2.65      0.77 o 
  -2  12   8       47.66       51.83      2.14 o 
  -1  12   8       28.22       28.09      1.56 o 
   0  12   8       82.60       71.01      2.61 o 
   1  12   8      106.88      115.68      2.72 o 
   2  12   8        9.68       11.38      1.46 o 
   3  12   8       16.60       19.00      1.09 o 
  -4  13   8       15.32       15.80      1.00 o 
  -3  13   8        3.96        3.11      0.77 o 
  -2  13   8       41.30       38.21      2.46 o 
  -1  13   8      179.14      186.37      6.24 o 
   0  13   8        9.40        9.23      0.96 o 
   1  13   8        1.89        1.44      0.51 o 
   2  13   8       37.70       39.42      2.29 o 
   3  13   8       11.43       10.96      0.78 o 
  -4  14   8        0.85        1.06      0.35 o 
  -3  14   8        1.32        2.69      0.72 o 
  -2  14   8       21.55       22.88      1.42 o 
  -1  14   8       74.19       77.87      4.01 o 
   0  14   8        1.82        1.84      0.52 o 
   1  14   8        6.12        3.98      0.65 o 
   2  14   8       58.10       61.01      2.11 o 
   3  14   8        0.38        0.50      0.34 o 
  -4  15   8        0.61        1.37      0.23 o 
  -3  15   8       45.12       49.33      2.68 o 
  -2  15   8        0.06        0.13      0.81 o 
  -1  15   8      294.08      296.29      7.73 o 
   0  15   8       30.27       29.70      1.63 o 
   1  15   8       31.52       31.38      1.62 o 
   2  15   8       57.35       64.44      2.46 o 
   3  15   8        0.80        0.57      0.22 o 
  -4  16   8        4.24        3.84      0.32 o 
  -3  16   8        6.67        6.69      1.00 o 
  -2  16   8        4.19        3.72      0.59 o 
  -1  16   8        5.65        5.28      1.16 o 
   0  16   8        5.36        6.67      0.79 o 
   1  16   8        0.04        0.18      0.31 o 
   2  16   8       26.09       27.23      1.88 o 
   3  16   8        1.95        2.27      0.44 o 
  -4  17   8        0.14       -0.18      0.23 o 
  -3  17   8        4.62        4.79      0.82 o 
  -2  17   8        0.65        0.69      0.34 o 
  -1  17   8       20.27       19.19      1.89 o 
   0  17   8        0.46        0.86      0.33 o 
   1  17   8        0.24        0.35      0.30 o 
   2  17   8       10.27        9.79      1.07 o 
   3  17   8        2.15        2.24      0.38 o 
  -3  18   8        1.56        0.53      0.36 o 
  -2  18   8        6.41        4.85      0.60 o 
  -1  18   8        3.12        6.09      1.09 o 
   0  18   8       30.93       27.78      1.41 o 
   1  18   8       14.11       15.88      1.02 o 
   2  18   8       13.67       12.93      1.13 o 
  -3  19   8        0.47        0.63      0.32 o 
  -2  19   8       11.33       10.14      0.85 o 
  -1  19   8       64.18       61.30      3.05 o 
   0  19   8       14.48       15.13      1.59 o 
   1  19   8        0.05       -0.23      0.23 o 
   2  19   8        0.04        0.01      0.28 o 
  -3  20   8        3.02        1.52      0.37 o 
  -2  20   8        0.68       -0.02      0.20 o 
  -1  20   8        3.74        3.94      0.81 o 
   0  20   8        1.59        1.82      0.63 o 
   1  20   8       15.40       16.36      1.30 o 
   2  20   8        0.01       -0.09      0.21 o 
  -3  21   8        1.07        0.84      0.19 o 
  -2  21   8        1.90        1.41      0.27 o 
  -1  21   8       17.34       19.24      1.02 o 
   0  21   8       62.49       69.34      2.89 o 
   1  21   8        1.48        1.94      0.30 o 
  -2  22   8        2.07        1.54      0.36 o 
  -1  22   8        0.86        1.02      0.51 o 
   0  22   8        0.20        0.88      0.45 o 
   1  22   8        6.27        4.69      0.56 o 
  -1  23   8        0.16        0.32      0.16 o 
   0  23   8       12.36       15.37      1.09 o 
  -5   1   9        0.76        0.54      0.24 o 
  -4   1   9        0.38        0.22      0.29 o 
  -3   1   9       38.34       34.23      1.88 o 
  -2   1   9       97.59       94.05      2.36 o 
  -1   1   9       62.62       65.37      1.78 o 
   0   1   9       24.62       24.78      1.27 o 
   1   1   9       43.55       44.39      1.70 o 
   2   1   9       53.55       57.92      1.57 o 
   3   1   9        4.08        5.30      0.62 o 
  -5   2   9        0.14        0.89      0.33 o 
  -4   2   9        0.01        0.01      0.29 o 
  -3   2   9        4.34        4.11      0.66 o 
  -2   2   9      180.39      179.24      3.43 o 
  -1   2   9       90.00       88.86      2.07 o 
   0   2   9        0.86        0.83      0.55 o 
   1   2   9       20.55       20.01      1.16 o 
   2   2   9       34.37       35.76      1.24 o 
   3   2   9       22.73       20.28      1.14 o 
  -5   3   9        1.00        0.65      0.29 o 
  -4   3   9        0.03       -0.01      0.32 o 
  -3   3   9       28.07       28.80      1.71 o 
  -2   3   9      277.33      263.27      4.14 o 
  -1   3   9        8.19        7.28      0.62 o 
   0   3   9      172.03      176.48      3.37 o 
   1   3   9       21.79       22.17      1.03 o 
   2   3   9       61.98       66.16      1.65 o 
   3   3   9        0.49        0.63      0.27 o 
  -5   4   9        0.18        0.42      0.29 o 
  -4   4   9       23.58       29.87      1.50 o 
  -3   4   9       32.24       29.48      1.73 o 
  -2   4   9      161.81      151.48      3.12 o 
  -1   4   9       20.37       22.65      1.05 o 
   0   4   9       13.24       11.53      0.88 o 
   1   4   9        7.90        7.52      0.61 o 
   2   4   9        6.74        6.15      0.63 o 
   3   4   9        3.28        2.60      0.41 o 
  -5   5   9        6.57        6.99      0.76 o 
  -4   5   9        0.95        0.17      0.29 o 
  -3   5   9       38.37       39.59      1.98 o 
  -2   5   9        0.21        0.49      0.32 o 
  -1   5   9      107.00       99.81      2.19 o 
   0   5   9       42.72       41.80      1.65 o 
   1   5   9      149.84      152.99      3.27 o 
   2   5   9       53.39       56.04      1.77 o 
   3   5   9        1.68        1.59      0.35 o 
  -5   6   9       26.39       28.90      1.46 o 
  -4   6   9        7.83        6.43      1.02 o 
  -3   6   9       57.69       51.80      1.76 o 
  -2   6   9       80.06       70.26      2.08 o 
  -1   6   9      131.45      125.58      2.78 o 
   0   6   9        0.57        0.17      0.34 o 
   1   6   9       20.02       17.84      0.82 o 
   2   6   9       12.86       12.30      0.96 o 
   3   6   9        1.51        1.67      0.35 o 
  -5   7   9        6.48        8.34      0.78 o 
  -4   7   9        1.95        1.51      0.56 o 
  -3   7   9       37.21       36.15      1.46 o 
  -2   7   9       70.12       71.75      2.08 o 
  -1   7   9       19.33       17.52      1.05 o 
   0   7   9      164.92      167.56      2.84 o 
   1   7   9        2.52        1.86      0.43 o 
   2   7   9        0.96        0.01      0.26 o 
   3   7   9        0.67        0.24      0.21 o 
  -5   8   9        4.75        4.42      0.56 o 
  -4   8   9       44.81       50.85      2.62 o 
  -3   8   9       72.59       72.91      2.03 o 
  -2   8   9       42.39       41.29      2.01 o 
  -1   8   9       95.48       92.35      2.39 o 
   0   8   9      230.42      240.83      3.88 o 
   1   8   9        5.44        6.80      0.56 o 
   2   8   9        6.49        6.43      0.58 o 
   3   8   9        0.01        0.19      0.20 o 
  -5   9   9       18.21       18.89      1.00 o 
  -4   9   9       61.43       57.21      2.34 o 
  -3   9   9       24.52       21.28      3.24 o 
  -2   9   9       17.54       19.82      1.40 o 
  -1   9   9       10.57       11.07      1.05 o 
   0   9   9       89.31       88.92      2.36 o 
   1   9   9        2.95        3.41      1.17 o 
   2   9   9        0.12        0.19      0.28 o 
   3   9   9        1.37        0.72      0.30 o 
  -4  10   9        0.59        0.38      0.27 o 
  -3  10   9        1.15        3.07      0.57 o 
  -2  10   9       40.95       39.27      2.74 o 
  -1  10   9       27.65       30.43      2.26 o 
   0  10   9      119.43      127.00      2.78 o 
   1  10   9        8.18        7.90      0.77 o 
   2  10   9       17.95       16.30      1.35 o 
   3  10   9        6.90        7.21      0.58 o 
  -4  11   9        7.00        4.97      0.68 o 
  -3  11   9       26.52       26.40      1.36 o 
  -2  11   9        0.53        0.95      0.55 o 
  -1  11   9       34.84       35.49      1.77 o 
   0  11   9        0.00        0.41      0.37 o 
   1  11   9        0.18        0.18      0.23 o 
   2  11   9       11.30       13.93      0.78 o 
   3  11   9        5.97        5.69      0.49 o 
  -4  12   9       10.30       13.33      0.73 o 
  -3  12   9       31.29       34.99      1.50 o 
  -2  12   9        6.78        6.19      1.15 o 
  -1  12   9       10.77       10.21      0.95 o 
   0  12   9       63.05       63.18      2.37 o 
   1  12   9        1.24        0.48      0.24 o 
   2  12   9       26.28       24.85      1.28 o 
   3  12   9        2.14        1.66      0.25 o 
  -4  13   9       12.74       10.10      0.59 o 
  -3  13   9       43.72       46.49      1.67 o 
  -2  13   9        3.17        3.62      0.84 o 
  -1  13   9       95.84       95.35      4.44 o 
   0  13   9       28.82       27.23      1.53 o 
   1  13   9        1.75        3.23      0.54 o 
   2  13   9        3.54        4.41      0.55 o 
  -4  14   9        1.82        0.92      0.59 o 
  -3  14   9       59.45       63.57      1.87 o 
  -2  14   9        0.23        0.48      0.52 o 
  -1  14   9       31.30       35.20      2.56 o 
   0  14   9        0.88        2.22      0.56 o 
   1  14   9       88.18       90.17      1.96 o 
   2  14   9       13.97       14.97      0.86 o 
  -4  15   9        0.07        0.12      0.21 o 
  -3  15   9        9.85       11.88      0.79 o 
  -2  15   9        4.10        4.93      0.89 o 
  -1  15   9        0.39        0.96      0.68 o 
   0  15   9       73.90       72.17      2.27 o 
   1  15   9        0.53        0.08      0.27 o 
   2  15   9        3.28        2.31      0.33 o 
  -3  16   9        3.65        3.69      0.76 o 
  -2  16   9        6.09        6.89      0.73 o 
  -1  16   9        5.87        3.95      0.91 o 
   0  16   9        1.80        2.11      0.43 o 
   1  16   9        7.20        7.80      0.69 o 
   2  16   9        1.00        0.88      0.38 o 
  -3  17   9        1.70        1.84      0.36 o 
  -2  17   9        0.08        0.23      0.25 o 
  -1  17   9        0.79        0.11      0.40 o 
   0  17   9       13.23       14.68      0.91 o 
   1  17   9       18.94       23.77      1.66 o 
   2  17   9       12.09       14.31      0.97 o 
  -3  18   9        6.36        6.00      0.70 o 
  -2  18   9        0.98        0.32      0.18 o 
  -1  18   9        6.35        8.56      1.07 o 
   0  18   9        0.18        0.15      0.19 o 
   1  18   9        9.01       12.00      0.70 o 
  -3  19   9        6.34        5.94      0.59 o 
  -2  19   9        4.75        4.55      0.58 o 
  -1  19   9        1.33        1.62      0.52 o 
   0  19   9        9.12       10.98      1.12 o 
   1  19   9       11.14       13.19      0.63 o 
  -2  20   9        5.60        5.02      0.60 o 
  -1  20   9       11.08        9.44      0.58 o 
   0  20   9        0.02        0.20      0.30 o 
  -1  21   9        1.88        1.66      0.37 o 
   0  21   9        6.04        7.04      0.70 o 
  -4   0  10        1.71        2.51      0.59 o 
  -3   0  10        0.46       -0.22      0.56 o 
  -2   0  10       43.27       48.83      3.00 o 
  -1   0  10      296.72      275.35     19.65 o 
   0   0  10        9.00        8.08      1.39 o 
   1   0  10      129.73      137.02      5.46 o 
   2   0  10       29.92       29.10      1.38 o 
   3   0  10       40.89       37.94      1.57 o 
  -4   1  10        1.23        0.33      0.44 o 
  -3   1  10        0.38        0.68      0.39 o 
  -2   1  10        0.02        0.27      0.33 o 
  -1   1  10        7.85        7.84      0.63 o 
   0   1  10       82.99       88.32      3.86 o 
   1   1  10       16.68       18.38      0.79 o 
   2   1  10        5.94        6.30      0.47 o 
   3   1  10        9.07        7.51      0.49 o 
  -4   2  10        0.00        0.20      0.24 o 
  -3   2  10       41.20       46.70      1.99 o 
  -2   2  10        4.70        3.58      0.63 o 
  -1   2  10      118.40      112.07      2.23 o 
   0   2  10        3.56        4.44      0.81 o 
   1   2  10       47.54       50.37      1.42 o 
   2   2  10        7.07        6.50      0.47 o 
   3   2  10        6.42        5.83      0.69 o 
  -4   3  10        0.05       -0.02      0.27 o 
  -3   3  10       14.32       15.63      1.18 o 
  -2   3  10        0.00        0.38      0.34 o 
  -1   3  10       27.08       27.34      1.11 o 
   0   3  10      296.94      314.51      5.53 o 
   1   3  10        2.89        2.37      0.32 o 
   2   3  10       30.45       29.36      1.15 o 
   3   3  10        2.49        2.34      0.46 o 
  -4   4  10        5.13        6.72      0.92 o 
  -3   4  10        4.93        4.37      0.52 o 
  -2   4  10       39.17       35.68      1.44 o 
  -1   4  10       15.61       14.42      0.91 o 
   0   4  10       11.61       15.44      1.27 o 
   1   4  10        0.07        0.48      0.23 o 
   2   4  10        0.12        0.12      0.25 o 
   3   4  10        3.55        3.03      0.51 o 
  -4   5  10        0.05        0.11      0.29 o 
  -3   5  10        2.47        2.17      0.38 o 
  -2   5  10        0.17       -0.09      0.24 o 
  -1   5  10        2.57        3.44      0.48 o 
   0   5  10        0.01        0.33      0.30 o 
   1   5  10      128.86      132.41      2.00 o 
   2   5  10       36.72       37.51      1.24 o 
   3   5  10        1.24        1.15      0.37 o 
  -4   6  10        4.01        6.48      0.85 o 
  -3   6  10        2.67        1.98      0.36 o 
  -2   6  10        1.83        2.22      0.36 o 
  -1   6  10       18.74       15.75      0.94 o 
   0   6  10       25.18       29.56      1.66 o 
   1   6  10       93.07       93.00      1.93 o 
   2   6  10        2.72        2.43      0.34 o 
   3   6  10       13.72       12.91      0.95 o 
  -4   7  10       13.96       16.02      1.27 o 
  -3   7  10        1.14        1.12      0.37 o 
  -2   7  10       33.13       33.03      1.15 o 
  -1   7  10        5.09        6.14      0.63 o 
   0   7  10      111.31      107.13      3.10 o 
   1   7  10       11.94       10.49      0.62 o 
   2   7  10        1.99        1.89      0.39 o 
   3   7  10        1.21        0.93      0.28 o 
  -4   8  10       18.73       19.41      1.33 o 
  -3   8  10        0.02        0.31      0.26 o 
  -2   8  10        0.12        0.12      0.32 o 
  -1   8  10        2.45        2.55      0.44 o 
   0   8  10       21.00       23.64      1.09 o 
   1   8  10        4.89        5.77      0.45 o 
   2   8  10        8.38        8.40      0.80 o 
  -4   9  10        8.75       12.95      1.05 o 
  -3   9  10        9.55        9.63      0.86 o 
  -2   9  10       64.52       67.58      4.43 o 
  -1   9  10       90.45       91.12      3.22 o 
   0   9  10        5.76        7.34      0.82 o 
   1   9  10       40.59       42.32      1.36 o 
   2   9  10       16.28       16.79      0.86 o 
  -4  10  10        2.56        1.19      0.38 o 
  -3  10  10        6.86        5.58      0.78 o 
  -2  10  10        1.61        0.81      0.41 o 
  -1  10  10       85.45       86.96      2.08 o 
   0  10  10        8.69        9.80      0.91 o 
   1  10  10        0.50        0.30      0.24 o 
   2  10  10        1.21        0.80      0.53 o 
  -4  11  10       61.46       58.46      1.87 o 
  -3  11  10        7.06        7.32      0.93 o 
  -2  11  10       20.94       19.97      2.39 o 
  -1  11  10       25.58       26.70      1.12 o 
   0  11  10        3.45        2.95      0.52 o 
   1  11  10        3.52        3.42      0.38 o 
   2  11  10       10.09       11.40      0.72 o 
  -3  12  10        6.74        4.74      0.78 o 
  -2  12  10        4.51        5.64      0.65 o 
  -1  12  10        8.00        6.91      0.56 o 
   0  12  10        0.66        0.90      0.34 o 
   1  12  10        3.87        4.64      0.83 o 
   2  12  10        0.11        0.09      0.19 o 
  -3  13  10        3.07        2.38      0.54 o 
  -2  13  10        3.55        3.14      0.49 o 
  -1  13  10       40.57       43.22      1.64 o 
   0  13  10       14.53       14.81      0.99 o 
   1  13  10        3.42        3.90      0.36 o 
   2  13  10        0.03        0.54      0.32 o 
  -3  14  10        0.18        0.42      0.31 o 
  -2  14  10        0.04        0.04      0.31 o 
  -1  14  10        1.45        1.39      0.72 o 
   0  14  10        3.03        2.60      0.43 o 
   1  14  10        1.24        0.61      0.19 o 
  -3  15  10        0.04        0.02      0.25 o 
  -2  15  10       26.70       30.32      1.21 o 
  -1  15  10        0.54        0.33      0.43 o 
   0  15  10       23.31       21.51      1.02 o 
   1  15  10        1.12        0.64      0.21 o 
  -3  16  10        7.33        7.12      0.64 o 
  -2  16  10        5.11        4.06      0.42 o 
  -1  16  10        2.36        1.74      0.53 o 
   0  16  10        1.12        1.26      0.29 o 
   1  16  10       35.64       34.97      1.44 o 
  -2  17  10       18.77       19.21      0.76 o 
  -1  17  10        0.71        0.44      0.29 o 
   0  17  10        5.76        6.13      0.75 o 
  -1  18  10        0.01        0.04      0.22 o 
   0  18  10        2.03        1.68      0.37 o 
  -4   1  11        3.15        3.79      0.53 o 
  -3   1  11        0.38        0.02      0.25 o 
  -2   1  11        8.89        7.15      0.72 o 
  -1   1  11        1.21        0.43      0.34 o 
   0   1  11       14.14       14.29      0.87 o 
   1   1  11       18.80       19.53      0.79 o 
   2   1  11       43.62       43.00      1.89 o 
  -4   2  11       12.48       11.71      0.87 o 
  -3   2  11       15.01       13.88      0.73 o 
  -2   2  11        0.05       -0.21      0.31 o 
  -1   2  11        0.11        0.25      0.19 o 
   0   2  11       14.97       14.53      0.87 o 
   1   2  11       25.18       25.46      0.89 o 
   2   2  11        0.00        0.35      0.17 o 
  -4   3  11        5.33        6.42      0.65 o 
  -3   3  11        0.10        0.03      0.17 o 
  -2   3  11        5.03        3.35      0.51 o 
  -1   3  11       14.58       15.35      1.59 o 
   0   3  11        4.46        2.98      0.54 o 
   1   3  11        4.97        6.77      0.55 o 
   2   3  11        3.55        3.56      0.38 o 
  -4   4  11        6.82        6.51      0.64 o 
  -3   4  11        0.15       -0.16      0.25 o 
  -2   4  11        4.30        4.71      0.48 o 
  -1   4  11       49.33       59.26      2.46 o 
   0   4  11       68.08       71.67      2.26 o 
   1   4  11       33.12       33.51      1.14 o 
   2   4  11        8.44        9.07      0.57 o 
  -4   5  11       10.16        8.61      0.68 o 
  -3   5  11        1.49        0.83      0.28 o 
  -2   5  11       20.76       20.07      1.16 o 
  -1   5  11       24.64       22.46      1.31 o 
   0   5  11       14.27       14.65      0.81 o 
   1   5  11       16.13       15.18      0.75 o 
   2   5  11        6.81        6.24      0.51 o 
  -3   6  11        0.86        0.49      0.21 o 
  -2   6  11        1.07        0.96      0.34 o 
  -1   6  11        0.93        0.66      0.33 o 
   0   6  11        2.72        2.99      0.39 o 
   1   6  11       12.64       12.11      0.64 o 
   2   6  11        7.71        6.98      0.48 o 
  -3   7  11        9.35       11.21      0.69 o 
  -2   7  11        2.18        3.02      0.49 o 
  -1   7  11        0.82        0.74      0.35 o 
   0   7  11       45.75       46.58      1.30 o 
   1   7  11       20.98       20.58      0.77 o 
   2   7  11        0.09       -0.20      0.20 o 
  -3   8  11        6.33        6.04      0.49 o 
  -2   8  11       25.46       25.56      1.22 o 
  -1   8  11        1.42        0.88      0.32 o 
   0   8  11        4.64        4.62      0.68 o 
   1   8  11        9.29       10.72      0.72 o 
  -3   9  11       20.33       19.80      1.28 o 
  -2   9  11        0.48        0.32      0.62 o 
  -1   9  11        1.25        1.53      0.36 o 
   0   9  11       10.41       10.14      0.62 o 
   1   9  11        0.05        0.30      0.19 o 
  -3  10  11       10.89       13.49      1.00 o 
  -2  10  11        2.75        3.36      0.44 o 
  -1  10  11        0.83        1.14      0.36 o 
   0  10  11        0.74        1.34      0.25 o 
   1  10  11        1.49        1.63      0.25 o 
  -3  11  11       10.72        8.45      0.74 o 
  -2  11  11       15.25       17.11      0.87 o 
  -1  11  11        3.98        4.64      0.48 o 
   0  11  11        0.95        0.68      0.17 o 
   1  11  11        8.46        8.51      0.81 o 
  -2  12  11       21.80       20.87      0.88 o 
  -1  12  11       10.39       11.42      1.14 o 
   0  12  11        0.84        0.57      0.20 o 
   1  12  11        0.43        0.54      0.23 o 
  -2  13  11        1.33        1.47      0.29 o 
  -1  13  11        0.66        0.98      0.40 o 
   0  13  11        1.78        1.74      0.35 o 
  -1  14  11       15.28       16.46      1.14 o 
   0  14  11       16.34       14.70      0.95 o 
  -1  15  11        3.12        2.38      0.41 o 
  -2   0  12        4.55        5.54      0.76 o 
  -1   0  12        1.30        0.37      0.34 o 
   0   0  12        3.00        2.92      0.37 o 
   1   0  12       11.43       10.60      0.80 o 
  -2   1  12        0.45        0.36      0.18 o 
  -1   1  12       18.50       21.81      1.05 o 
   0   1  12       17.76       17.38      0.60 o 
   1   1  12        3.45        2.38      0.28 o 
  -2   2  12        0.00        0.01      0.16 o 
  -1   2  12       27.12       25.46      1.61 o 
   0   2  12       20.70       20.95      0.62 o 
   1   2  12        0.04       -0.26      0.26 o 
  -2   3  12        0.34        0.52      0.20 o 
  -1   3  12       20.24       20.17      1.42 o 
   0   3  12        2.78        1.53      0.25 o 
   1   3  12        0.00        0.23      0.23 o 
  -2   4  12       21.30       21.08      1.86 o 
  -1   4  12        0.08       -0.02      0.16 o 
   0   4  12        8.17        7.13      0.46 o 
   1   4  12        2.44        2.22      0.37 o 
  -2   5  12        4.52        3.86      0.39 o 
  -1   5  12        9.97        9.50      1.70 o 
   0   5  12        0.29       -0.06      0.13 o 
  -2   6  12       11.15        9.77      0.86 o 
  -1   6  12        0.03        0.17      0.27 o 
   0   6  12        1.11        1.26      0.19 o 
  -2   7  12        5.23        5.51      0.63 o 
  -1   7  12       11.47       10.97      0.97 o 
   0   7  12        7.02        6.79      0.58 o 
  -2   8  12        0.05       -0.06      0.17 o 
  -1   8  12        0.00        0.17      0.20 o 
   0   8  12        6.70        5.60      0.58 o 
  -1   9  12       13.69       13.59      0.95 o 
                                                 
